# Supplementary material for: Leveraging Immunogenic Cell Death to Enhance the Immune Response against Malignant Pleural Mesothelioma Tumors
Source: J Am Chem Soc. 2025 Feb 24;147(9):7908–20. doi: 10.1021/jacs.4c17966 (PMC11887451; doi:10.1021/jacs.4c17966)
Supplement: Supplementary file 1 — ja4c17966_si_001.xlsx [file ja4c17966_si_001.xlsx]

## Sheet: Table S3. Up-regulated differen
Gene ID	Gene Symbol	Type	kegg_pathway_term	KEGG Pathway Term Level1	KEGG Pathway Term Level2	log2 (G5A / Control)	Pvalue(G5A / Control)	Qvalue (G5A / Control)
100036568	'Gm3373'	mRNA				3.72534	0.000464078	0.00116992
100040208	'Gm2663'	mRNA	04080///Neuroactive ligand-receptor interaction+++04972///Pancreatic secretion+++04974///Protein digestion and absorption+++05164///Influenza A	Environmental Information Processing+++Organismal Systems+++Human Diseases	Signaling molecules and interaction+++Digestive system+++Infectious disease: viral	1.96938	0.00632924	0.0128991
100042024	'Gm3629'	mRNA				3.55434	0.0218607	0.0398748
100169864	'Gm44504'	mRNA				1.20182	0.000113779	0.000317129
100189605	'Mup19'	mRNA				1.20861	0.0245946	0.0443499
100342	'Tent5b'	mRNA				1.24295	4.26992e-13	2.64183e-12
100384868	'Gm37013'	mRNA				4.18039	0.00265034	0.00581576
100503549	'Gm10354'	mRNA				1.41645	0.000379464	0.000970715
100503605	'Hbb-bs'	mRNA	05143///African trypanosomiasis+++05144///Malaria	Human Diseases	Infectious disease: parasitic	2.03325	0	0
101488143	'Hbb-bt'	mRNA	05143///African trypanosomiasis+++05144///Malaria	Human Diseases	Infectious disease: parasitic	4.65868	0.000273757	0.000717755
102633075	'Gm30990'	mRNA				2.05684	0.00379137	0.00806925
102639868	'Gm36079'	mRNA				1.31289	0.000674887	0.00165575
105244829	'Gm40365'	mRNA				6.32376	4.34788e-11	2.34755e-10
105244831	'Gm40367'	mRNA				1.89361	1.5335e-05	4.83818e-05
105734727	'Gm27021'	mRNA				1.05046	0.00360796	0.00770715
105886299	'Gm44805'	mRNA	04979///Cholesterol metabolism	Organismal Systems	Digestive system	3.85105	0.00891661	0.017598
108167434	'Gm45988'	mRNA				1.5097	3.98923e-11	2.15875e-10
108169021	'Gm46900'	mRNA				2.77674	0.0268449	0.0479785
108169040	'Gm42935'	mRNA				4.42881	0.000886397	0.00212966
108169060	'Gm50598'	mRNA				2.55434	0.00558645	0.011529
109828	'C7'	mRNA	04610///Complement and coagulation cascades+++05020///Prion disease+++05171///Coronavirus disease - COVID-19+++05322///Systemic lupus erythematosus	Organismal Systems+++Human Diseases	Immune system+++Neurodegenerative disease+++Infectious disease: viral+++Immune disease	1.41814	5.49009e-08	2.28212e-07
110257	'Hba-a2'	mRNA	05143///African trypanosomiasis+++05144///Malaria	Human Diseases	Infectious disease: parasitic	1.97759	0	0
110599584	'Eef1akmt4-ece2'	mRNA				3.96396	0.00604914	0.0123754
113848	'Vmn1r42'	mRNA				2.77674	0.0268449	0.0479785
11425	'Apoc4'	mRNA				1.87627	0.0104821	0.0204102
11433	'Acp5'	mRNA	00740///Riboflavin metabolism+++04142///Lysosome+++04380///Osteoclast differentiation+++05323///Rheumatoid arthritis	Metabolism+++Cellular Processes+++Organismal Systems+++Human Diseases	Metabolism of cofactors and vitamins+++Transport and catabolism+++Development and regeneration+++Immune disease	1.18241	0	0
114332	'Lyve1'	mRNA				1.19534	4.13846e-81	1.42186e-79
115486510	'Gm45095'	mRNA				1.04153	0.000123553	0.000342332
115488470	'LOC115488470'	mRNA				1.26706	0.000139158	0.000382548
115488536	'Gm52217'	mRNA				3.42881	0.00220852	0.0049311
115488807	'Gm52310'	mRNA				1.09866	0.00880336	0.0173857
11656	'Alas2'	mRNA	00260///Glycine, serine and threonine metabolism+++00860///Porphyrin metabolism+++01240///Biosynthesis of cofactors	Metabolism	Amino acid metabolism+++Metabolism of cofactors and vitamins+++Global and overview maps	2.25198	1.5945e-71	4.78492e-70
11801	'Cd5l'	mRNA				3.2424	1.21206e-06	4.37031e-06
118567331	'LOC118567331'	mRNA				2.04981	0.0015256	0.00351491
118568652	'LOC118568652'	mRNA				1.29388	1.95883e-19	1.69722e-18
118568653	'LOC118568653'	mRNA				2.28719	8.16908e-13	4.97023e-12
11889	'Asgr1'	mRNA	04918///Thyroid hormone synthesis	Organismal Systems	Endocrine system	2.77674	0.0268449	0.0479785
12311	'Calcr'	mRNA	04080///Neuroactive ligand-receptor interaction+++04380///Osteoclast differentiation	Environmental Information Processing+++Organismal Systems	Signaling molecules and interaction+++Development and regeneration	3.67778	0	0
12770	'Ccr1l1'	mRNA	04060///Cytokine-cytokine receptor interaction+++04061///Viral protein interaction with cytokine and cytokine receptor+++04062///Chemokine signaling pathway+++05163///Human cytomegalovirus infection+++05167///Kaposi sarcoma-associated herpesvirus infection	Environmental Information Processing+++Organismal Systems+++Human Diseases	Signaling molecules and interaction+++Immune system+++Infectious disease: viral	1.90798	0.0013493	0.00314314
12873	'Cpa3'	mRNA	04614///Renin-angiotensin system+++04972///Pancreatic secretion+++04974///Protein digestion and absorption	Organismal Systems	Endocrine system+++Digestive system	1.03937	1.06684e-15	7.76489e-15
13038	'Ctsk'	mRNA	04142///Lysosome+++04210///Apoptosis+++04380///Osteoclast differentiation+++04620///Toll-like receptor signaling pathway+++05323///Rheumatoid arthritis	Cellular Processes+++Organismal Systems+++Human Diseases	Transport and catabolism+++Cell growth and death+++Development and regeneration+++Immune system+++Immune disease	1.12622	0	0
13612	'Edil3'	mRNA				1.15783	2.38361e-15	1.69317e-14
14125	'Fcer1a'	mRNA	04071///Sphingolipid signaling pathway+++04072///Phospholipase D signaling pathway+++04664///Fc epsilon RI signaling pathway+++05310///Asthma	Environmental Information Processing+++Organismal Systems+++Human Diseases	Signal transduction+++Immune system+++Immune disease	1.96938	0.00632924	0.0128991
14219	'Ccn2'	mRNA	04371///Apelin signaling pathway+++04390///Hippo signaling pathway	Environmental Information Processing	Signal transduction	1.21973	3.26784e-141	1.91687e-139
14282	'Fosb'	mRNA	04380///Osteoclast differentiation+++04657///IL-17 signaling pathway+++05030///Cocaine addiction+++05031///Amphetamine addiction+++05034///Alcoholism	Organismal Systems+++Human Diseases	Development and regeneration+++Immune system+++Substance dependence	2.58349	2.12918e-213	1.87669e-211
14605	'Tsc22d3'	mRNA				1.33832	0	0
14714	'Gnrh1'	mRNA	04080///Neuroactive ligand-receptor interaction+++04912///GnRH signaling pathway+++04929///GnRH secretion	Environmental Information Processing+++Organismal Systems	Signaling molecules and interaction+++Endocrine system	1.86247	0.000799513	0.00193722
14800	'Gria2'	mRNA	04024///cAMP signaling pathway+++04080///Neuroactive ligand-receptor interaction+++04713///Circadian entrainment+++04720///Long-term potentiation+++04723///Retrograde endocannabinoid signaling+++04724///Glutamatergic synapse+++04728///Dopaminergic synapse+++04730///Long-term depression+++05014///Amyotrophic lateral sclerosis+++05016///Huntington disease+++05017///Spinocerebellar ataxia+++05022///…	Environmental Information Processing+++Organismal Systems+++Human Diseases	Signal transduction+++Signaling molecules and interaction+++Environmental adaptation+++Nervous system+++Neurodegenerative disease+++Substance dependence	1.55434	0.0140499	0.0266453
14823	'Grm8'	mRNA	04072///Phospholipase D signaling pathway+++04080///Neuroactive ligand-receptor interaction+++04724///Glutamatergic synapse	Environmental Information Processing+++Organismal Systems	Signal transduction+++Signaling molecules and interaction+++Nervous system	1.96938	0.00030415	0.00079079
14941	'Gzmd'	mRNA				1.17101	0.000108174	0.000302761
14942	'Gzme'	mRNA				1.75365	0.000443225	0.00112054
14943	'Gzmf'	mRNA				1.31828	2.80415e-09	1.30049e-08
14957	'H1f3'	mRNA				2.76293	1.72637e-17	1.37938e-16
15122	'Hba-a1'	mRNA	05143///African trypanosomiasis+++05144///Malaria	Human Diseases	Infectious disease: parasitic	2.15795	0	0
15364	'Hmga2'	mRNA	05202///Transcriptional misregulation in cancer+++05206///MicroRNAs in cancer	Human Diseases	Cancer: overview	1.03337	5.79885e-107	2.5623e-105
15421	'Hoxc12'	mRNA				1.34789	0.0079803	0.0159124
16429	'Itln1'	mRNA				1.19177	0.0123868	0.0237644
16687	'Krt6a'	mRNA				4.95897	7.90031e-09	3.52229e-08
16688	'Krt6b'	mRNA				5.15762	1.12056e-05	3.59121e-05
171209	'Asic3'	mRNA	04750///Inflammatory mediator regulation of TRP channels	Organismal Systems	Sensory system	2.29131	0.00362853	0.00774814
17229	'Tpsb2'	mRNA	05164///Influenza A	Human Diseases	Infectious disease: viral	1.44541	6.83797e-32	9.42812e-31
17394	'Mmp8'	mRNA				2.11622	6.86081e-05	0.00019754
17395	'Mmp9'	mRNA	01522///Endocrine resistance+++04657///IL-17 signaling pathway+++04668///TNF signaling pathway+++04670///Leukocyte transendothelial migration+++04915///Estrogen signaling pathway+++04926///Relaxin signaling pathway+++05161///Hepatitis B+++05200///Pathways in cancer+++05202///Transcriptional misregulation in cancer+++05205///Proteoglycans in cancer+++05206///MicroRNAs in cancer+++05215///Prostate …	Human Diseases+++Organismal Systems+++Environmental Information Processing	Drug resistance: antineoplastic+++Immune system+++Signal transduction+++Endocrine system+++Infectious disease: viral+++Cancer: overview+++Cancer: specific types+++Cardiovascular disease	1.29005	0	0
17751	'Mt3'	mRNA				1.0215	2.7784e-25	3.05915e-24
17928	'Myog'	mRNA				1.1745	2.07956e-05	6.45335e-05
18164	'Nptx1'	mRNA				1.03166	8.29748e-10	4.01865e-09
18232	'Nxph2'	mRNA				1.62146	1.23967e-06	4.467e-06
18626	'Per1'	mRNA	04710///Circadian rhythm+++04713///Circadian entrainment	Organismal Systems	Environmental adaptation	2.23575	0	0
19260	'Ptpn22'	mRNA				1.00887	5.65756e-171	3.93574e-169
195208	'Dcdc2a'	mRNA				2.19177	0.00624122	0.0127374
19701	'Ren1'	mRNA	04614///Renin-angiotensin system+++04924///Renin secretion+++05415///Diabetic cardiomyopathy	Organismal Systems+++Human Diseases	Endocrine system+++Cardiovascular disease	2.96938	0.000536987	0.00134107
19882	'Mst1r'	mRNA	04020///Calcium signaling pathway	Environmental Information Processing	Signal transduction	1.15969	9.89777e-236	9.97778e-234
20390	'Sftpd'	mRNA	04145///Phagosome	Cellular Processes	Transport and catabolism	1.45481	0.000353687	0.000909335
20533	'Slc4a1'	mRNA	04966///Collecting duct acid secretion	Organismal Systems	Excretory system	1.61324	0.00294356	0.0064016
208164	'Fam180a'	mRNA				1.00741	4.27401e-73	1.31301e-71
211712	'Pcdh9'	mRNA				2.38442	0.00209653	0.00469599
212980	'Slc45a3'	mRNA	05202///Transcriptional misregulation in cancer+++05206///MicroRNAs in cancer	Human Diseases	Cancer: overview	1.19392	3.33114e-89	1.26022e-87
213119	'Itga10'	mRNA	04151///PI3K-Akt signaling pathway+++04510///Focal adhesion+++04512///ECM-receptor interaction+++04810///Regulation of actin cytoskeleton+++05165///Human papillomavirus infection+++05410///Hypertrophic cardiomyopathy+++05412///Arrhythmogenic right ventricular cardiomyopathy+++05414///Dilated cardiomyopathy	Environmental Information Processing+++Cellular Processes+++Human Diseases	Signal transduction+++Cellular community - eukaryotes+++Signaling molecules and interaction+++Cell motility+++Infectious disease: viral+++Cardiovascular disease	1.48167	1.07874e-38	1.79985e-37
213393	'Depp1'	mRNA				1.33644	1.8379e-127	9.69939e-126
215001	'Wfikkn1'	mRNA				1.61888	4.64387e-14	3.06107e-13
216795	'Wnt9a'	mRNA	04150///mTOR signaling pathway+++04310///Wnt signaling pathway+++04390///Hippo signaling pathway+++04550///Signaling pathways regulating pluripotency of stem cells+++04916///Melanogenesis+++04934///Cushing syndrome+++05010///Alzheimer disease+++05022///Pathways of neurodegeneration - multiple diseases+++05165///Human papillomavirus infection+++05200///Pathways in cancer+++05205///Proteoglycans in…	Environmental Information Processing+++Cellular Processes+++Organismal Systems+++Human Diseases	Signal transduction+++Cellular community - eukaryotes+++Endocrine system+++Endocrine and metabolic disease+++Neurodegenerative disease+++Infectious disease: viral+++Cancer: overview+++Cancer: specific types	1.26921	2.32843e-45	4.51084e-44
217733	'Tmem63c'	mRNA				2.29131	0.00362853	0.00774814
21818	'Tgm3'	mRNA				1.26894	0.00497099	0.0103611
218630	'Ccno'	mRNA				2.29131	0.00362853	0.00774814
21916	'Tmod1'	mRNA				1.50504	5.95531e-78	1.9697e-76
21948	'Cd70'	mRNA	04060///Cytokine-cytokine receptor interaction	Environmental Information Processing	Signaling molecules and interaction	2.77674	0.0268449	0.0479785
225583	'Minar2'	mRNA				2.08486	0.0106593	0.0207265
226040	'Tmem252'	mRNA				1.19667	3.81908e-16	2.84866e-15
228858	'Gdap1l1'	mRNA				1.15701	0.00311873	0.00675289
231004	'Samd11'	mRNA				1.09866	0.00880336	0.0173857
232790	'Oscar'	mRNA	04380///Osteoclast differentiation	Organismal Systems	Development and regeneration	1.02649	2.65556e-35	4.09024e-34
233649	'Cnga4'	mRNA	04024///cAMP signaling pathway+++04740///Olfactory transduction	Environmental Information Processing+++Organismal Systems	Signal transduction+++Sensory system	2.77674	0.0268449	0.0479785
235320	'Zbtb16'	mRNA	05200///Pathways in cancer+++05202///Transcriptional misregulation in cancer+++05221///Acute myeloid leukemia	Human Diseases	Cancer: overview+++Cancer: specific types	1.16332	1.36583e-16	1.0428e-15
237636	'Npc1l1'	mRNA	04975///Fat digestion and absorption	Organismal Systems	Digestive system	2.55434	0.000689022	0.00168895
237759	'Col23a1'	mRNA	04974///Protein digestion and absorption	Organismal Systems	Digestive system	1.31897	5.79106e-110	2.59289e-108
240690	'St18'	mRNA				1.04824	1.4866e-31	2.03802e-30
241134	'Nyap2'	mRNA				1.09429	1.22785e-37	1.99141e-36
243937	'Zfp536'	mRNA				1.50995	0.00134742	0.00314006
245195	'Retnlg'	mRNA				2.77674	7.41632e-07	2.74223e-06
257630	'Il17f'	mRNA	04060///Cytokine-cytokine receptor interaction+++04657///IL-17 signaling pathway+++04659///Th17 cell differentiation+++05321///Inflammatory bowel disease	Environmental Information Processing+++Organismal Systems+++Human Diseases	Signaling molecules and interaction+++Immune system+++Immune disease	2.96938	0.0143765	0.0271972
258571	'Olfr1033'	mRNA	04740///Olfactory transduction	Organismal Systems	Sensory system	1.08041	0.00132767	0.00309704
258768	'Olfr1189'	mRNA	04740///Olfactory transduction	Organismal Systems	Sensory system	2.87627	0.000968973	0.00231123
268527	'Greb1'	mRNA				1.14523	0.000348984	0.000898202
268709	'Fam107a'	mRNA				1.16203	1.37618e-10	7.16164e-10
271697	'Cdk15'	mRNA				1.03078	0.00358813	0.0076677
27219	'Sgk2'	mRNA	04068///FoxO signaling pathway+++04151///PI3K-Akt signaling pathway	Environmental Information Processing	Signal transduction	3.55434	0.0218607	0.0398748
272636	'Esyt3'	mRNA				1.1228	8.99458e-27	1.04358e-25
27273	'Pdk4'	mRNA	05415///Diabetic cardiomyopathy	Human Diseases	Cardiovascular disease	1.62381	5.03259e-111	2.29603e-109
277203	'Tm4sf19'	mRNA				1.3038	8.88336e-28	1.06594e-26
278180	'Vsig4'	mRNA	04610///Complement and coagulation cascades	Organismal Systems	Immune system	1.86086	7.37008e-26	8.29935e-25
317750	'Slc24a5'	mRNA				1.07791	0.000292761	0.000762947
319148	'H3c3'	mRNA	04613///Neutrophil extracellular trap formation+++05034///Alcoholism+++05131///Shigellosis+++05202///Transcriptional misregulation in cancer+++05322///Systemic lupus erythematosus	Organismal Systems+++Human Diseases	Immune system+++Substance dependence+++Infectious disease: bacterial+++Cancer: overview+++Immune disease	1.95873	0.00157281	0.0036128
319153	'H3c11'	mRNA	04613///Neutrophil extracellular trap formation+++05034///Alcoholism+++05131///Shigellosis+++05202///Transcriptional misregulation in cancer+++05322///Systemic lupus erythematosus	Organismal Systems+++Human Diseases	Immune system+++Substance dependence+++Infectious disease: bacterial+++Cancer: overview+++Immune disease	1.66166	0.00254157	0.00559897
319155	'H4c3'	mRNA	04613///Neutrophil extracellular trap formation+++05034///Alcoholism+++05203///Viral carcinogenesis+++05322///Systemic lupus erythematosus	Organismal Systems+++Human Diseases	Immune system+++Substance dependence+++Cancer: overview+++Immune disease	3.46652	0.00157246	0.00361249
319164	'H2ac6'	mRNA	04217///Necroptosis+++04613///Neutrophil extracellular trap formation+++05034///Alcoholism+++05322///Systemic lupus erythematosus	Cellular Processes+++Organismal Systems+++Human Diseases	Cell growth and death+++Immune system+++Substance dependence+++Immune disease	1.66251	0.0267407	0.0478304
319165	'H2ac7'	mRNA	04217///Necroptosis+++04613///Neutrophil extracellular trap formation+++05034///Alcoholism+++05322///Systemic lupus erythematosus	Cellular Processes+++Organismal Systems+++Human Diseases	Cell growth and death+++Immune system+++Substance dependence+++Immune disease	1.84959	3.40859e-06	1.16444e-05
319168	'H2ac12'	mRNA	04217///Necroptosis+++04613///Neutrophil extracellular trap formation+++05034///Alcoholism+++05322///Systemic lupus erythematosus	Cellular Processes+++Organismal Systems+++Human Diseases	Cell growth and death+++Immune system+++Substance dependence+++Immune disease	1.44342	0.002902	0.00631613
319170	'H2ac22'	mRNA	04217///Necroptosis+++04613///Neutrophil extracellular trap formation+++05034///Alcoholism+++05322///Systemic lupus erythematosus	Cellular Processes+++Organismal Systems+++Human Diseases	Cell growth and death+++Immune system+++Substance dependence+++Immune disease	1.70976	7.5379e-06	2.4684e-05
319184	'H2bc12'	mRNA	04613///Neutrophil extracellular trap formation+++05034///Alcoholism+++05203///Viral carcinogenesis+++05322///Systemic lupus erythematosus	Organismal Systems+++Human Diseases	Immune system+++Substance dependence+++Cancer: overview+++Immune disease	1.68706	0.002751	0.00601626
319765	'Igf2bp2'	mRNA				1.09732	5.38407e-39	9.05503e-38
320924	'Ccbe1'	mRNA				1.39153	8.57223e-86	3.1102e-84
328783	'Mslnl'	mRNA				2.77674	0.0268449	0.0479785
329547	'Bpi'	mRNA				2.42881	0.00993067	0.0194478
330660	'Btbd16'	mRNA				3.29131	0.00412109	0.00871481
338367	'Myo1d'	mRNA	05130///Pathogenic Escherichia coli infection	Human Diseases	Infectious disease: bacterial	1.26116	3.74503e-193	3.09057e-191
360198	'H3c1'	mRNA	04613///Neutrophil extracellular trap formation+++05034///Alcoholism+++05131///Shigellosis+++05202///Transcriptional misregulation in cancer+++05322///Systemic lupus erythematosus	Organismal Systems+++Human Diseases	Immune system+++Substance dependence+++Infectious disease: bacterial+++Cancer: overview+++Immune disease	1.71168	0.0123701	0.0237403
381714	'Gm9758'	mRNA				2.40571	0.00317963	0.00687505
381823	'Apold1'	mRNA				1.94137	1.4984e-47	3.05394e-46
381835	'Sbk3'	mRNA				1.68559	0.00325118	0.00700724
385643	'Kng2'	mRNA	04022///cGMP-PKG signaling pathway+++04071///Sphingolipid signaling pathway+++04080///Neuroactive ligand-receptor interaction+++04610///Complement and coagulation cascades+++04750///Inflammatory mediator regulation of TRP channels+++04810///Regulation of actin cytoskeleton+++05142///Chagas disease+++05143///African trypanosomiasis+++05200///Pathways in cancer	Environmental Information Processing+++Organismal Systems+++Cellular Processes+++Human Diseases	Signal transduction+++Signaling molecules and interaction+++Immune system+++Sensory system+++Cell motility+++Infectious disease: parasitic+++Cancer: overview	1.96938	0.00082633	0.00199674
394433	'Ugt1a5'	mRNA	00040///Pentose and glucuronate interconversions+++00053///Ascorbate and aldarate metabolism+++00140///Steroid hormone biosynthesis+++00830///Retinol metabolism+++00860///Porphyrin metabolism+++00980///Metabolism of xenobiotics by cytochrome P450+++00982///Drug metabolism - cytochrome P450+++00983///Drug metabolism - other enzymes+++01240///Biosynthesis of cofactors+++04976///Bile secretion+++052…	Metabolism+++Organismal Systems+++Human Diseases	Carbohydrate metabolism+++Lipid metabolism+++Metabolism of cofactors and vitamins+++Xenobiotics biodegradation and metabolism+++Global and overview maps+++Digestive system+++Cancer: overview	7.35654	0.00372988	0.00794943
435626	'Rufy4'	mRNA				1.11447	7.22362e-97	2.95169e-95
474145	'Clec4a4'	mRNA				1.17883	5.56319e-05	0.000162091
50709	'H1f4'	mRNA				2.33013	7.35309e-16	5.40801e-15
50778	'Rgs1'	mRNA				1.01719	1.2635e-59	3.24253e-58
53417	'Hif3a'	mRNA				1.02596	0.00253159	0.00557916
53419	'Corin'	mRNA				1.69593	6.8831e-40	1.17642e-38
53608	'Map3k6'	mRNA	04010///MAPK signaling pathway	Environmental Information Processing	Signal transduction	1.66397	5.24426e-91	2.0203e-89
53814	'Oaz3'	mRNA				2.55434	0.00558645	0.011529
54199	'Ccrl2'	mRNA				1.31244	2.78759e-58	6.97311e-57
56365	'Clcnkb'	mRNA	04966///Collecting duct acid secretion	Organismal Systems	Excretory system	1.89749	6.49457e-15	4.50685e-14
56702	'H1f5'	mRNA				2.13931	9.20858e-11	4.84912e-10
56857	'Slc37a2'	mRNA				1.05775	0	0
620235	'Siglec15'	mRNA				1.18351	6.92132e-55	1.62511e-53
624245	'Speer4e'	mRNA				1.63044	0.000375207	0.000960847
628779	'Hs3st4'	mRNA				1.64745	6.66432e-08	2.73978e-07
665433	'H2ac23'	mRNA	04217///Necroptosis+++04613///Neutrophil extracellular trap formation+++05034///Alcoholism+++05322///Systemic lupus erythematosus	Cellular Processes+++Organismal Systems+++Human Diseases	Cell growth and death+++Immune system+++Substance dependence+++Immune disease	2.46014	2.37038e-06	8.25343e-06
66809	'Krt20'	mRNA	04915///Estrogen signaling pathway+++05150///Staphylococcus aureus infection	Organismal Systems+++Human Diseases	Endocrine system+++Infectious disease: bacterial	1.10688	0.00312751	0.0067693
66930	'Fank1'	mRNA				1.25889	0.0206349	0.0378253
67464	'Entpd4'	mRNA	00230///Purine metabolism+++00240///Pyrimidine metabolism+++04142///Lysosome	Metabolism+++Cellular Processes	Nucleotide metabolism+++Transport and catabolism	1.54744	2.62761e-13	1.64568e-12
677296	'Fcrl6'	mRNA				2.13931	0.000183374	0.000494093
68039	'Nmb'	mRNA	04080///Neuroactive ligand-receptor interaction	Environmental Information Processing	Signaling molecules and interaction	1.63121	5.25631e-35	8.05186e-34
68566	'Caly'	mRNA	04728///Dopaminergic synapse	Organismal Systems	Nervous system	4.13931	2.92844e-05	8.89736e-05
69282	'1700001J03Rik'	mRNA				1.05477	6.45925e-05	0.000186777
70375	'Ica1l'	mRNA				1.02876	3.86888e-11	2.09632e-10
71132	'Cabyr'	mRNA				1.10183	0.000805755	0.00195066
71386	'Krtap28-13'	mRNA				2.96938	0.0143765	0.0271972
71854	'Dpep3'	mRNA				1.1982	3.9464e-05	0.000117485
74446	'Slc9b1'	mRNA				1.87627	0.000294958	0.000768077
74614	'Ocstamp'	mRNA				1.12846	8.98554e-166	6.09966e-164
74691	'Tdrd9'	mRNA				1.91691	0.000494535	0.00124261
74747	'Ddit4'	mRNA	04140///Autophagy - animal+++04150///mTOR signaling pathway+++04151///PI3K-Akt signaling pathway+++05206///MicroRNAs in cancer	Cellular Processes+++Environmental Information Processing+++Human Diseases	Transport and catabolism+++Signal transduction+++Cancer: overview	1.42116	0	0
75178	'Meiob'	mRNA				1.39238	0.0208558	0.0381888
75462	'1700001C19Rik'	mRNA				1.34789	0.00115759	0.00272522
75507	'Pou5f2'	mRNA				2.42881	0.00993067	0.0194478
75556	'Cfap161'	mRNA				1.21647	1.66602e-12	9.92477e-12
75641	'1700029I15Rik'	mRNA				3.77674	0.0113428	0.0219338
75750	'Slc10a6'	mRNA				1.30307	4.2809e-50	9.16907e-49
76184	'Abca6'	mRNA	02010///ABC transporters	Environmental Information Processing	Membrane transport	1.03166	2.27068e-15	1.61568e-14
77717	'Smim41'	mRNA				2.96938	0.0143765	0.0271972
78354	'Lypd8l'	mRNA				3.01169	2.08553e-30	2.75804e-29
80838	'H1f1'	mRNA				2.60165	6.81464e-06	2.24334e-05
83672	'Sytl3'	mRNA				1.17573	8.33973e-14	5.40829e-13
93677	'Lmod2'	mRNA				1.97755	8.5801e-20	7.61846e-19
93702	'Pcdhgb5'	mRNA				1.70355	2.11922e-07	8.30277e-07
96875	'Prg4'	mRNA				1.4855	6.76071e-20	6.03481e-19
97086	'Slc9b2'	mRNA				1.26445	0	0
97908	'H3c8'	mRNA	04613///Neutrophil extracellular trap formation+++05034///Alcoholism+++05131///Shigellosis+++05202///Transcriptional misregulation in cancer+++05322///Systemic lupus erythematosus	Organismal Systems+++Human Diseases	Immune system+++Substance dependence+++Infectious disease: bacterial+++Cancer: overview+++Immune disease	1.3838	0.0101865	0.0198922
