# Supplementary material for: Leveraging Immunogenic Cell Death to Enhance the Immune Response against Malignant Pleural Mesothelioma Tumors
Source: J Am Chem Soc. 2025 Feb 24;147(9):7908–20. doi: 10.1021/jacs.4c17966 (PMC11887451; doi:10.1021/jacs.4c17966)
Supplement: Supplementary file 2 — ja4c17966_si_002.xlsx [file ja4c17966_si_002.xlsx]

## Sheet: Table S4. Down-regulated differ
Gene ID	Gene Symbol	Type	kegg_pathway_term	KEGG Pathway Term Level1	KEGG Pathway Term Level2	log2 (G5A / Control)	Pvalue(G5A / Control)	Qvalue (G5A / Control)
100038347	'Fam174b'	mRNA				-1.09621	3.04032e-25	3.34098e-24
100038948	'Mup9'	mRNA				-1.17013	0.000252669	0.000666617
100039029	'LOC100039029'	mRNA				-1.56011	0.00599899	0.0122803
100039054	'Mup12'	mRNA				-4.96608	5.16341e-05	0.000151255
100039150	'Mup15'	mRNA				-1.47183	0.00250972	0.00553388
100039210	'Gm2102'	mRNA				-2.83797	0.00137531	0.00319664
100039794	'Gm2427'	mRNA				-1.68438	0.0101902	0.0198948
100039890	'Gm15093'	mRNA				-5.48808	9.7237e-07	3.54326e-06
100040972	'Tceal7'	mRNA				-1.95662	0.00275296	0.00601858
100041379	'Zfp980'	mRNA				-1.17078	0.0245533	0.0442943
100042149	'Gm3696'	mRNA				-1.38185	0.00106406	0.00252125
100042514	'Sprr2a3'	mRNA				-4.80481	2.07595e-52	4.65981e-51
100043899	'R3hdml'	mRNA				-1.07501	1.21557e-05	3.88018e-05
100302688	'Gm17455'	mRNA				-2.03062	0.00487597	0.0101845
100303732	'Zfp967'	mRNA				-4.75199	0.000189574	0.000509617
100303744	'Sprr2a2'	mRNA				-2.87822	2.37949e-07	9.26855e-07
100503545	'Nuggc'	mRNA				-1.45623	6.77025e-11	3.60231e-10
100503924	'Fcor'	mRNA				-2.14165	3.82521e-14	2.53433e-13
100504014	'Gm15056'	mRNA				-2.73106	1.38951e-11	7.80266e-11
101359	'Prrt4'	mRNA				-2.44566	0.00160382	0.00368026
101772	'Ano1'	mRNA				-1.09393	1.33693e-84	4.78878e-83
102278	'Cpne7'	mRNA				-1.06624	7.65313e-05	0.000218893
102634333	'1110002E22Rik'	mRNA				-1.99844	9.5568e-16	6.97848e-15
102636082	'Gm8251'	mRNA				-1.57119	0.000850861	0.00205145
102639229	'Gm35588'	mRNA				-1.87862	6.05005e-05	0.000175547
102640003	'Gm36182'	mRNA				-1.47119	0.0143329	0.0271285
103161	'Apof'	mRNA				-1.30364	0.00578402	0.0118908
103712	'6330403K07Rik'	mRNA				-1.27855	0.027779	0.0495009
103968	'Plin1'	mRNA	03320///PPAR signaling pathway+++04371///Apelin signaling pathway+++04714///Thermogenesis+++04923///Regulation of lipolysis in adipocytes	Organismal Systems+++Environmental Information Processing	Endocrine system+++Signal transduction+++Environmental adaptation	-2.70062	0	0
104080	'Nxph4'	mRNA				-1.33018	0.00323514	0.00697758
104158	'Ces1d'	mRNA	00983///Drug metabolism - other enzymes	Metabolism	Xenobiotics biodegradation and metabolism	-2.14787	0	0
104582	'Rprml'	mRNA				-1.25301	0.00128017	0.0029912
104601	'Mycbpap'	mRNA				-1.43779	1.06354e-09	5.11562e-09
104943	'Fam110c'	mRNA				-1.88477	4.0813e-20	3.67426e-19
105244392	'Gm40011'	mRNA				-2.55418	0.000105653	0.000296272
105245381	'Gm40847'	mRNA				-2.44262	0.000590691	0.00146498
105349	'Akr1c18'	mRNA	00140///Steroid hormone biosynthesis	Metabolism	Lipid metabolism	-1.18262	1.89586e-10	9.73372e-10
105387	'Akr1c14'	mRNA				-1.23925	9.16897e-37	1.45898e-35
105651	'Ppp1r3e'	mRNA	04910///Insulin signaling pathway+++04931///Insulin resistance	Organismal Systems+++Human Diseases	Endocrine system+++Endocrine and metabolic disease	-1.12683	0.000322524	0.000836237
105853	'Mal2'	mRNA				-1.03576	8.6922e-13	5.27897e-12
105980076	'Gm45929'	mRNA	04022///cGMP-PKG signaling pathway+++04371///Apelin signaling pathway	Environmental Information Processing	Signal transduction	-1.40868	0.00028395	0.000741937
106393	'Srl'	mRNA				-1.3835	2.69567e-68	7.77083e-67
106722	'Mpig6b'	mRNA				-4.73106	0.000213382	0.000569753
107146	'Glyat'	mRNA				-2.83797	0.023661	0.0428316
107448	'Unc5a'	mRNA	04360///Axon guidance	Organismal Systems	Development and regeneration	-1.58548	2.91367e-27	3.42539e-26
107586	'Ovol2'	mRNA				-1.39985	0.00258432	0.00568236
107869	'Cth'	mRNA	00260///Glycine, serine and threonine metabolism+++00270///Cysteine and methionine metabolism+++00450///Selenocompound metabolism+++01230///Biosynthesis of amino acids	Metabolism	Amino acid metabolism+++Metabolism of other amino acids+++Global and overview maps	-1.2083	1.68886e-13	1.07008e-12
107993	'Bfsp2'	mRNA				-1.25301	0.000504382	0.00126528
108015	'Chrnb4'	mRNA	04080///Neuroactive ligand-receptor interaction+++04725///Cholinergic synapse+++05207///Chemical carcinogenesis - receptor activation	Environmental Information Processing+++Organismal Systems+++Human Diseases	Signaling molecules and interaction+++Nervous system+++Cancer: overview	-2.91411	7.88779e-37	1.25868e-35
108072	'Grm6'	mRNA	04072///Phospholipase D signaling pathway+++04080///Neuroactive ligand-receptor interaction+++04724///Glutamatergic synapse	Environmental Information Processing+++Organismal Systems	Signal transduction+++Signaling molecules and interaction+++Nervous system	-1.81198	1.31662e-06	4.72557e-06
108078	'Olr1'	mRNA	03320///PPAR signaling pathway+++04145///Phagosome+++05417///Lipid and atherosclerosis	Organismal Systems+++Cellular Processes+++Human Diseases	Endocrine system+++Transport and catabolism+++Cardiovascular disease	-1.30832	1.74384e-16	1.323e-15
108079	'Prkaa2'	mRNA	04068///FoxO signaling pathway+++04140///Autophagy - animal+++04150///mTOR signaling pathway+++04151///PI3K-Akt signaling pathway+++04152///AMPK signaling pathway+++04211///Longevity regulating pathway+++04213///Longevity regulating pathway - multiple species+++04361///Axon regeneration+++04371///Apelin signaling pathway+++04530///Tight junction+++04710///Circadian rhythm+++04714///Thermogenesis+…	Environmental Information Processing+++Cellular Processes+++Organismal Systems+++Human Diseases	Signal transduction+++Transport and catabolism+++Aging+++Development and regeneration+++Cellular community - eukaryotes+++Environmental adaptation+++Endocrine system+++Endocrine and metabolic disease+++Cardiovascular disease	-1.16527	2.5827e-11	1.41674e-10
108105	'B3gnt5'	mRNA	00601///Glycosphingolipid biosynthesis - lacto and neolacto series	Metabolism	Glycan biosynthesis and metabolism	-1.05602	2.80358e-32	3.91038e-31
108812	'Flacc1'	mRNA				-1.09711	2.48326e-06	8.63576e-06
108897	'Aif1l'	mRNA				-1.49793	1.10199e-66	3.13379e-65
108956	'Apol7c'	mRNA				-1.6436	5.22447e-10	2.57401e-09
109019	'Nabp1'	mRNA				-1.14178	7.01435e-149	4.34142e-147
109050	'Inka2'	mRNA				-1.15091	5.02899e-11	2.70058e-10
109245	'Lrrc39'	mRNA				-1.52887	8.02759e-10	3.8969e-09
109731	'Maob'	mRNA	00260///Glycine, serine and threonine metabolism+++00330///Arginine and proline metabolism+++00340///Histidine metabolism+++00350///Tyrosine metabolism+++00360///Phenylalanine metabolism+++00380///Tryptophan metabolism+++00982///Drug metabolism - cytochrome P450+++04726///Serotonergic synapse+++04728///Dopaminergic synapse+++05012///Parkinson disease+++05030///Cocaine addiction+++05031///Amphetam…	Metabolism+++Organismal Systems+++Human Diseases	Amino acid metabolism+++Xenobiotics biodegradation and metabolism+++Nervous system+++Neurodegenerative disease+++Substance dependence	-1.50706	2.63386e-38	4.35143e-37
109979	'Art3'	mRNA				-1.72618	6.89779e-117	3.28035e-115
110075	'Bmp3'	mRNA	04060///Cytokine-cytokine receptor interaction	Environmental Information Processing	Signaling molecules and interaction	-1.33101	2.42088e-25	2.67776e-24
110558	'H2-Q9'	mRNA	04144///Endocytosis+++04145///Phagosome+++04218///Cellular senescence+++04514///Cell adhesion molecules+++04612///Antigen processing and presentation+++04940///Type I diabetes mellitus+++05163///Human cytomegalovirus infection+++05165///Human papillomavirus infection+++05166///Human T-cell leukemia virus 1 infection+++05167///Kaposi sarcoma-associated herpesvirus infection+++05168///Herpes simple…	Cellular Processes+++Environmental Information Processing+++Organismal Systems+++Human Diseases	Transport and catabolism+++Cell growth and death+++Signaling molecules and interaction+++Immune system+++Endocrine and metabolic disease+++Infectious disease: viral+++Cancer: overview+++Immune disease+++Cardiovascular disease	-4.56044	0.000530008	0.00132541
110595	'Timp4'	mRNA				-1.72853	2.03944e-51	4.50577e-50
110648	'Lmx1a'	mRNA				-1.70869	0.0122549	0.0235327
110834	'Chrna3'	mRNA	04080///Neuroactive ligand-receptor interaction+++04725///Cholinergic synapse+++05207///Chemical carcinogenesis - receptor activation	Environmental Information Processing+++Organismal Systems+++Human Diseases	Signaling molecules and interaction+++Nervous system+++Cancer: overview	-3.61558	0.0196858	0.0362455
110880	'Scn4a'	mRNA				-1.35835	1.46495e-24	1.57387e-23
110893	'Slc8a3'	mRNA	04020///Calcium signaling pathway+++04022///cGMP-PKG signaling pathway+++04260///Cardiac muscle contraction+++04261///Adrenergic signaling in cardiomyocytes+++04371///Apelin signaling pathway+++04740///Olfactory transduction+++04961///Endocrine and other factor-regulated calcium reabsorption+++04974///Protein digestion and absorption+++04978///Mineral absorption+++05410///Hypertrophic cardiomyopa…	Environmental Information Processing+++Organismal Systems+++Human Diseases	Signal transduction+++Circulatory system+++Sensory system+++Excretory system+++Digestive system+++Cardiovascular disease	-2.79615	7.46892e-07	2.76047e-06
110935	'Atp6v1b1'	mRNA	00190///Oxidative phosphorylation+++04145///Phagosome+++04150///mTOR signaling pathway+++04721///Synaptic vesicle cycle+++04966///Collecting duct acid secretion+++05110///Vibrio cholerae infection+++05120///Epithelial cell signaling in Helicobacter pylori infection+++05165///Human papillomavirus infection+++05323///Rheumatoid arthritis	Metabolism+++Cellular Processes+++Environmental Information Processing+++Organismal Systems+++Human Diseases	Energy metabolism+++Transport and catabolism+++Signal transduction+++Nervous system+++Excretory system+++Infectious disease: bacterial+++Infectious disease: viral+++Immune disease	-1.89597	2.15044e-74	6.75423e-73
112419	'Ifit1bl2'	mRNA	05160///Hepatitis C	Human Diseases	Infectious disease: viral	-1.09876	0.0140247	0.0266006
11302	'Aatk'	mRNA				-1.06789	7.66272e-33	1.09416e-31
114142	'Foxp2'	mRNA				-1.53963	0.000409199	0.00104124
11419	'Asic1'	mRNA	04750///Inflammatory mediator regulation of TRP channels	Organismal Systems	Sensory system	-1.83013	1.28062e-27	1.52686e-26
11423	'Ache'	mRNA	00564///Glycerophospholipid metabolism+++04725///Cholinergic synapse	Metabolism+++Organismal Systems	Lipid metabolism+++Nervous system	-1.29545	3.72396e-29	4.74587e-28
114304	'Slc28a3'	mRNA				-1.34378	2.02994e-06	7.13146e-06
114479	'Slc5a5'	mRNA	04918///Thyroid hormone synthesis	Organismal Systems	Endocrine system	-1.41553	6.38457e-87	2.35195e-85
11450	'Adipoq'	mRNA	03320///PPAR signaling pathway+++04152///AMPK signaling pathway+++04211///Longevity regulating pathway+++04920///Adipocytokine signaling pathway+++04930///Type II diabetes mellitus+++04932///Non-alcoholic fatty liver disease+++04936///Alcoholic liver disease	Organismal Systems+++Environmental Information Processing+++Human Diseases	Endocrine system+++Signal transduction+++Aging+++Endocrine and metabolic disease	-2.0374	0	0
11459	'Acta1'	mRNA				-2.16449	0	0
11464	'Actc1'	mRNA	04260///Cardiac muscle contraction+++04261///Adrenergic signaling in cardiomyocytes+++05410///Hypertrophic cardiomyopathy+++05414///Dilated cardiomyopathy	Organismal Systems+++Human Diseases	Circulatory system+++Cardiovascular disease	-1.45688	0.000255017	0.000672023
11468	'Actg2'	mRNA	04270///Vascular smooth muscle contraction	Organismal Systems	Circulatory system	-1.61819	1.49245e-45	2.9114e-44
11474	'Actn3'	mRNA	05412///Arrhythmogenic right ventricular cardiomyopathy	Human Diseases	Cardiovascular disease	-3.16067	0	0
11484	'Aspa'	mRNA	00250///Alanine, aspartate and glutamate metabolism+++00340///Histidine metabolism	Metabolism	Amino acid metabolism	-1.86143	1.28944e-22	1.29521e-21
114873	'Dscaml1'	mRNA				-1.53312	1.78674e-06	6.31927e-06
11522	'Adh1'	mRNA	00010///Glycolysis / Gluconeogenesis+++00071///Fatty acid degradation+++00350///Tyrosine metabolism+++00620///Pyruvate metabolism+++00830///Retinol metabolism+++00980///Metabolism of xenobiotics by cytochrome P450+++00982///Drug metabolism - cytochrome P450+++04936///Alcoholic liver disease	Metabolism+++Human Diseases	Carbohydrate metabolism+++Lipid metabolism+++Amino acid metabolism+++Metabolism of cofactors and vitamins+++Xenobiotics biodegradation and metabolism+++Endocrine and metabolic disease	-1.31018	2.27233e-45	4.41231e-44
11537	'Cfd'	mRNA	04610///Complement and coagulation cascades+++05150///Staphylococcus aureus infection+++05171///Coronavirus disease - COVID-19	Organismal Systems+++Human Diseases	Immune system+++Infectious disease: bacterial+++Infectious disease: viral	-1.08597	0	0
11539	'Adora1'	mRNA	04022///cGMP-PKG signaling pathway+++04024///cAMP signaling pathway+++04071///Sphingolipid signaling pathway+++04080///Neuroactive ligand-receptor interaction+++04923///Regulation of lipolysis in adipocytes+++04924///Renin secretion+++05032///Morphine addiction	Environmental Information Processing+++Organismal Systems+++Human Diseases	Signal transduction+++Signaling molecules and interaction+++Endocrine system+++Substance dependence	-1.42346	2.82823e-24	3.00969e-23
115487436	'Gm51792'	mRNA				-1.53215	0.00995596	0.0194916
115488157	'Gm52042'	mRNA				-1.75063	3.22754e-20	2.92127e-19
115488284	'Gm3752'	mRNA				-1.44898	9.68171e-05	0.000273018
115489972	'Gm52720'	mRNA				-1.58047	2.87213e-29	3.6714e-28
11549	'Adra1a'	mRNA	04020///Calcium signaling pathway+++04022///cGMP-PKG signaling pathway+++04080///Neuroactive ligand-receptor interaction+++04152///AMPK signaling pathway+++04261///Adrenergic signaling in cardiomyocytes+++04270///Vascular smooth muscle contraction+++04970///Salivary secretion	Environmental Information Processing+++Organismal Systems	Signal transduction+++Signaling molecules and interaction+++Circulatory system+++Digestive system	-2.01519	1.28649e-21	1.24186e-20
11550	'Adra1d'	mRNA	04020///Calcium signaling pathway+++04022///cGMP-PKG signaling pathway+++04080///Neuroactive ligand-receptor interaction+++04261///Adrenergic signaling in cardiomyocytes+++04270///Vascular smooth muscle contraction+++04970///Salivary secretion	Environmental Information Processing+++Organismal Systems	Signal transduction+++Signaling molecules and interaction+++Circulatory system+++Digestive system	-1.23225	0.000879871	0.00211549
11553	'Adra2c'	mRNA	04022///cGMP-PKG signaling pathway+++04080///Neuroactive ligand-receptor interaction	Environmental Information Processing	Signal transduction+++Signaling molecules and interaction	-2.1461	0.000201189	0.000538691
11556	'Adrb3'	mRNA	04020///Calcium signaling pathway+++04022///cGMP-PKG signaling pathway+++04080///Neuroactive ligand-receptor interaction+++04714///Thermogenesis+++04923///Regulation of lipolysis in adipocytes+++04924///Renin secretion+++04970///Salivary secretion+++05207///Chemical carcinogenesis - receptor activation	Environmental Information Processing+++Organismal Systems+++Human Diseases	Signal transduction+++Signaling molecules and interaction+++Environmental adaptation+++Endocrine system+++Digestive system+++Cancer: overview	-2.05162	0	0
11606	'Agt'	mRNA	04072///Phospholipase D signaling pathway+++04080///Neuroactive ligand-receptor interaction+++04261///Adrenergic signaling in cardiomyocytes+++04270///Vascular smooth muscle contraction+++04614///Renin-angiotensin system+++04924///Renin secretion+++04925///Aldosterone synthesis and secretion+++04927///Cortisol synthesis and secretion+++04931///Insulin resistance+++04933///AGE-RAGE signaling pathw…	Environmental Information Processing+++Organismal Systems+++Human Diseases	Signal transduction+++Signaling molecules and interaction+++Circulatory system+++Endocrine system+++Endocrine and metabolic disease+++Cancer: overview+++Cardiovascular disease	-1.26194	0.000240732	0.00063712
11607	'Agtr1a'	mRNA	04020///Calcium signaling pathway+++04022///cGMP-PKG signaling pathway+++04072///Phospholipase D signaling pathway+++04080///Neuroactive ligand-receptor interaction+++04261///Adrenergic signaling in cardiomyocytes+++04270///Vascular smooth muscle contraction+++04371///Apelin signaling pathway+++04614///Renin-angiotensin system+++04924///Renin secretion+++04925///Aldosterone synthesis and secretio…	Environmental Information Processing+++Organismal Systems+++Human Diseases	Signal transduction+++Signaling molecules and interaction+++Circulatory system+++Endocrine system+++Endocrine and metabolic disease+++Infectious disease: viral+++Cancer: overview+++Cardiovascular disease	-1.92496	4.89343e-68	1.40822e-66
11628	'Aicda'	mRNA	04672///Intestinal immune network for IgA production+++05340///Primary immunodeficiency	Organismal Systems+++Human Diseases	Immune system+++Immune disease	-1.57494	5.53146e-15	3.85439e-14
11657	'Alb'	mRNA	04918///Thyroid hormone synthesis	Organismal Systems	Endocrine system	-3.11035	1.99541e-50	4.30125e-49
11668	'Aldh1a1'	mRNA	00830///Retinol metabolism	Metabolism	Metabolism of cofactors and vitamins	-1.06679	1.35529e-23	1.41103e-22
116939	'Pnpla3'	mRNA	00561///Glycerolipid metabolism	Metabolism	Lipid metabolism	-2.03389	0	0
11694	'Alx3'	mRNA				-3.03062	0.0124827	0.023921
11722	'Amy1'	mRNA	00500///Starch and sucrose metabolism+++04970///Salivary secretion+++04972///Pancreatic secretion+++04973///Carbohydrate digestion and absorption	Metabolism+++Organismal Systems	Carbohydrate metabolism+++Digestive system	-1.63909	5.41194e-191	4.38029e-189
11733	'Ank1'	mRNA	04624///Toll and Imd signaling pathway+++05205///Proteoglycans in cancer	Organismal Systems+++Human Diseases	Immune system+++Cancer: overview	-1.31393	3.55562e-24	3.76945e-23
11754	'Aoc3'	mRNA	00260///Glycine, serine and threonine metabolism+++00350///Tyrosine metabolism+++00360///Phenylalanine metabolism+++00410///beta-Alanine metabolism	Metabolism	Amino acid metabolism+++Metabolism of other amino acids	-1.95564	0	0
117590	'Asb10'	mRNA				-1.05108	0.000275399	0.000721609
11770	'Fabp4'	mRNA	03320///PPAR signaling pathway+++04923///Regulation of lipolysis in adipocytes	Organismal Systems	Endocrine system	-1.3728	0	0
11775	'Ap3b2'	mRNA	04142///Lysosome	Cellular Processes	Transport and catabolism	-3.35255	0.00347661	0.00745541
11808	'Apoa4'	mRNA	04975///Fat digestion and absorption+++04977///Vitamin digestion and absorption+++04979///Cholesterol metabolism+++05417///Lipid and atherosclerosis	Organismal Systems+++Human Diseases	Digestive system+++Cardiovascular disease	-2.13496	1.59507e-11	8.90944e-11
11811	'Apobec2'	mRNA				-2.7685	1.06842e-83	3.77877e-82
11812	'Apoc1'	mRNA	04979///Cholesterol metabolism	Organismal Systems	Digestive system	-1.00915	1.84857e-19	1.60499e-18
11829	'Aqp4'	mRNA	04962///Vasopressin-regulated water reabsorption+++04976///Bile secretion	Organismal Systems	Excretory system+++Digestive system	-1.97815	3.69401e-07	1.41049e-06
11832	'Aqp7'	mRNA	03320///PPAR signaling pathway+++04923///Regulation of lipolysis in adipocytes	Organismal Systems	Endocrine system	-2.15669	1.33708e-171	9.34015e-170
11835	'Ar'	mRNA	04114///Oocyte meiosis+++05200///Pathways in cancer+++05207///Chemical carcinogenesis - receptor activation+++05215///Prostate cancer	Cellular Processes+++Human Diseases	Cell growth and death+++Cancer: overview+++Cancer: specific types	-1.29138	3.07544e-23	3.16667e-22
11838	'Arc'	mRNA	05031///Amphetamine addiction	Human Diseases	Substance dependence	-1.37535	1.4776e-19	1.29021e-18
118446	'Gjc3'	mRNA				-3.20054	2.52411e-06	8.77238e-06
11846	'Arg1'	mRNA	00220///Arginine biosynthesis+++00330///Arginine and proline metabolism+++01230///Biosynthesis of amino acids+++05146///Amoebiasis	Metabolism+++Human Diseases	Amino acid metabolism+++Global and overview maps+++Infectious disease: parasitic	-2.27539	0	0
118567769	'LOC118567769'	mRNA				-1.49346	1.03794e-55	2.49981e-54
118568152	'LOC118568152'	mRNA				-1.09865	0.00176131	0.00401023
11870	'Art1'	mRNA				-1.88567	7.67552e-26	8.63175e-25
11899	'Astn1'	mRNA				-2.22326	2.48939e-05	7.62602e-05
11932	'Atp1b2'	mRNA	04022///cGMP-PKG signaling pathway+++04024///cAMP signaling pathway+++04260///Cardiac muscle contraction+++04261///Adrenergic signaling in cardiomyocytes+++04911///Insulin secretion+++04918///Thyroid hormone synthesis+++04919///Thyroid hormone signaling pathway+++04925///Aldosterone synthesis and secretion+++04960///Aldosterone-regulated sodium reabsorption+++04961///Endocrine and other factor-re…	Environmental Information Processing+++Organismal Systems	Signal transduction+++Circulatory system+++Endocrine system+++Excretory system+++Digestive system	-1.08548	4.02189e-13	2.49295e-12
11937	'Atp2a1'	mRNA	04020///Calcium signaling pathway+++04022///cGMP-PKG signaling pathway+++04024///cAMP signaling pathway+++04260///Cardiac muscle contraction+++04261///Adrenergic signaling in cardiomyocytes+++04919///Thyroid hormone signaling pathway+++04972///Pancreatic secretion+++05010///Alzheimer disease+++05017///Spinocerebellar ataxia+++05022///Pathways of neurodegeneration - multiple diseases+++05410///Hyp…	Environmental Information Processing+++Organismal Systems+++Human Diseases	Signal transduction+++Circulatory system+++Endocrine system+++Digestive system+++Neurodegenerative disease+++Cardiovascular disease	-2.71509	0	0
11979	'Atp7b'	mRNA	01524///Platinum drug resistance+++04978///Mineral absorption	Human Diseases+++Organismal Systems	Drug resistance: antineoplastic+++Digestive system	-2.09475	5.71241e-12	3.29062e-11
11981	'Atp9a'	mRNA				-1.07041	1.9938e-66	5.63181e-65
11988	'Slc7a2'	mRNA				-1.2721	0	0
12023	'Barx2'	mRNA				-1.47119	1.05316e-18	8.8341e-18
12032	'Bcan'	mRNA				-3.03062	0.0124827	0.023921
12049	'Bcl2l10'	mRNA				-2.16812	0.00057838	0.0014373
12095	'Bglap3'	mRNA	04928///Parathyroid hormone synthesis, secretion and action	Organismal Systems	Endocrine system	-1.26564	5.83225e-10	2.86507e-09
12143	'Blk'	mRNA				-1.01277	2.09679e-29	2.69051e-28
12161	'Bmp6'	mRNA	04060///Cytokine-cytokine receptor interaction+++04350///TGF-beta signaling pathway+++04390///Hippo signaling pathway+++04913///Ovarian steroidogenesis	Environmental Information Processing+++Organismal Systems	Signaling molecules and interaction+++Signal transduction+++Endocrine system	-1.06503	5.47888e-14	3.59318e-13
12167	'Bmpr1b'	mRNA	04013///MAPK signaling pathway - fly+++04060///Cytokine-cytokine receptor interaction+++04350///TGF-beta signaling pathway+++04360///Axon guidance+++04390///Hippo signaling pathway+++04550///Signaling pathways regulating pluripotency of stem cells+++05418///Fluid shear stress and atherosclerosis	Environmental Information Processing+++Organismal Systems+++Cellular Processes+++Human Diseases	Signal transduction+++Signaling molecules and interaction+++Development and regeneration+++Cellular community - eukaryotes+++Cardiovascular disease	-1.73844	9.13749e-06	2.95656e-05
12180	'Smyd1'	mRNA	00310///Lysine degradation	Metabolism	Amino acid metabolism	-1.86164	2.59724e-34	3.88663e-33
12182	'Bst1'	mRNA	00760///Nicotinate and nicotinamide metabolism+++04970///Salivary secretion+++04972///Pancreatic secretion	Metabolism+++Organismal Systems	Metabolism of cofactors and vitamins+++Digestive system	-1.12021	6.64072e-276	7.98547e-274
12231	'Btn1a1'	mRNA				-2.00025	1.90639e-76	6.18383e-75
12274	'C6'	mRNA	04610///Complement and coagulation cascades+++05020///Prion disease+++05171///Coronavirus disease - COVID-19+++05322///Systemic lupus erythematosus	Organismal Systems+++Human Diseases	Immune system+++Neurodegenerative disease+++Infectious disease: viral+++Immune disease	-1.29086	2.44965e-07	9.52861e-07
12287	'Cacna1b'	mRNA	04010///MAPK signaling pathway+++04020///Calcium signaling pathway+++04721///Synaptic vesicle cycle+++04723///Retrograde endocannabinoid signaling+++04725///Cholinergic synapse+++04726///Serotonergic synapse+++04727///GABAergic synapse+++04728///Dopaminergic synapse+++04930///Type II diabetes mellitus+++05016///Huntington disease+++05020///Prion disease+++05022///Pathways of neurodegeneration - m…	Environmental Information Processing+++Organismal Systems+++Human Diseases	Signal transduction+++Nervous system+++Endocrine and metabolic disease+++Neurodegenerative disease+++Substance dependence+++Cancer: overview	-1.18905	4.73672e-14	3.12105e-13
12292	'Cacna1s'	mRNA	04010///MAPK signaling pathway+++04020///Calcium signaling pathway+++04022///cGMP-PKG signaling pathway+++04024///cAMP signaling pathway+++04260///Cardiac muscle contraction+++04261///Adrenergic signaling in cardiomyocytes+++04270///Vascular smooth muscle contraction+++04723///Retrograde endocannabinoid signaling+++04725///Cholinergic synapse+++04726///Serotonergic synapse+++04727///GABAergic syn…	Environmental Information Processing+++Organismal Systems+++Human Diseases	Signal transduction+++Circulatory system+++Nervous system+++Endocrine system+++Endocrine and metabolic disease+++Neurodegenerative disease+++Cancer: overview+++Cardiovascular disease	-1.85254	1.17231e-63	3.18321e-62
12299	'Cacng1'	mRNA	04010///MAPK signaling pathway+++04260///Cardiac muscle contraction+++04261///Adrenergic signaling in cardiomyocytes+++04921///Oxytocin signaling pathway+++05410///Hypertrophic cardiomyopathy+++05412///Arrhythmogenic right ventricular cardiomyopathy+++05414///Dilated cardiomyopathy	Environmental Information Processing+++Organismal Systems+++Human Diseases	Signal transduction+++Circulatory system+++Endocrine system+++Cardiovascular disease	-1.30038	2.1094e-16	1.59245e-15
12310	'Calca'	mRNA	04080///Neuroactive ligand-receptor interaction+++04270///Vascular smooth muscle contraction	Environmental Information Processing+++Organismal Systems	Signaling molecules and interaction+++Circulatory system	-3.73332	9.05125e-131	4.89961e-129
12319	'Car8'	mRNA	00910///Nitrogen metabolism	Metabolism	Energy metabolism	-1.99844	9.5568e-16	6.97848e-15
12335	'Capn3'	mRNA				-1.41039	1.7733e-16	1.34415e-15
12346	'Car1'	mRNA	00910///Nitrogen metabolism	Metabolism	Energy metabolism	-3.03062	0.0124827	0.023921
12350	'Car3'	mRNA	00910///Nitrogen metabolism	Metabolism	Energy metabolism	-2.07889	0	0
12351	'Car4'	mRNA	00910///Nitrogen metabolism+++04964///Proximal tubule bicarbonate reclamation	Metabolism+++Organismal Systems	Energy metabolism+++Excretory system	-1.97668	2.36273e-89	8.97892e-88
12353	'Car6'	mRNA	00910///Nitrogen metabolism	Metabolism	Energy metabolism	-1.55787	4.09284e-05	0.000121543
12372	'Casq1'	mRNA	04020///Calcium signaling pathway	Environmental Information Processing	Signal transduction	-3.72014	6.99784e-267	8.06909e-265
12391	'Cav3'	mRNA	04144///Endocytosis+++04510///Focal adhesion+++05020///Prion disease+++05100///Bacterial invasion of epithelial cells+++05205///Proteoglycans in cancer+++05418///Fluid shear stress and atherosclerosis	Cellular Processes+++Human Diseases	Transport and catabolism+++Cellular community - eukaryotes+++Neurodegenerative disease+++Infectious disease: bacterial+++Cancer: overview+++Cardiovascular disease	-1.83797	4.018e-06	1.3613e-05
12424	'Cck'	mRNA	04080///Neuroactive ligand-receptor interaction+++04911///Insulin secretion+++04972///Pancreatic secretion	Environmental Information Processing+++Organismal Systems	Signaling molecules and interaction+++Endocrine system+++Digestive system	-1.98998	3.97175e-05	0.000118166
12425	'Cckar'	mRNA	04020///Calcium signaling pathway+++04080///Neuroactive ligand-receptor interaction+++04911///Insulin secretion+++04972///Pancreatic secretion	Environmental Information Processing+++Organismal Systems	Signal transduction+++Signaling molecules and interaction+++Endocrine system+++Digestive system	-2.35255	0.0147493	0.0278525
12478	'Cd19'	mRNA	04151///PI3K-Akt signaling pathway+++04640///Hematopoietic cell lineage+++04662///B cell receptor signaling pathway+++05169///Epstein-Barr virus infection+++05340///Primary immunodeficiency	Environmental Information Processing+++Organismal Systems+++Human Diseases	Signal transduction+++Immune system+++Infectious disease: viral+++Immune disease	-1.12957	2.69616e-179	2.0084e-177
12482	'Ms4a1'	mRNA	04640///Hematopoietic cell lineage	Organismal Systems	Immune system	-1.09563	3.11026e-112	1.43064e-110
12491	'Cd36'	mRNA	03320///PPAR signaling pathway+++04145///Phagosome+++04152///AMPK signaling pathway+++04512///ECM-receptor interaction+++04640///Hematopoietic cell lineage+++04920///Adipocytokine signaling pathway+++04931///Insulin resistance+++04975///Fat digestion and absorption+++04979///Cholesterol metabolism+++05144///Malaria+++05415///Diabetic cardiomyopathy+++05417///Lipid and atherosclerosis	Organismal Systems+++Cellular Processes+++Environmental Information Processing+++Human Diseases	Endocrine system+++Transport and catabolism+++Signal transduction+++Signaling molecules and interaction+++Immune system+++Endocrine and metabolic disease+++Digestive system+++Infectious disease: parasitic+++Cardiovascular disease	-1.41942	0	0
12518	'Cd79a'	mRNA	04662///B cell receptor signaling pathway+++05340///Primary immunodeficiency	Organismal Systems+++Human Diseases	Immune system+++Immune disease	-1.15109	4.20715e-183	3.19042e-181
12526	'Cd8b1'	mRNA	04514///Cell adhesion molecules+++04612///Antigen processing and presentation+++04640///Hematopoietic cell lineage+++04660///T cell receptor signaling pathway+++05135///Yersinia infection+++05340///Primary immunodeficiency	Environmental Information Processing+++Organismal Systems+++Human Diseases	Signaling molecules and interaction+++Immune system+++Infectious disease: bacterial+++Immune disease	-1.02583	9.91143e-49	2.05239e-47
12561	'Cdh4'	mRNA	04514///Cell adhesion molecules	Environmental Information Processing	Signaling molecules and interaction	-1.31073	0.00269273	0.00590107
12563	'Cdh6'	mRNA				-2.03062	0.0147703	0.0278812
12577	'Cdkn1c'	mRNA	04110///Cell cycle	Cellular Processes	Cell growth and death	-1.4314	8.05656e-33	1.14845e-31
12579	'Cdkn2b'	mRNA	04068///FoxO signaling pathway+++04110///Cell cycle+++04218///Cellular senescence+++04350///TGF-beta signaling pathway+++04934///Cushing syndrome+++05166///Human T-cell leukemia virus 1 infection+++05200///Pathways in cancer+++05203///Viral carcinogenesis+++05222///Small cell lung cancer+++05226///Gastric cancer	Environmental Information Processing+++Cellular Processes+++Human Diseases	Signal transduction+++Cell growth and death+++Endocrine and metabolic disease+++Infectious disease: viral+++Cancer: overview+++Cancer: specific types	-1.1599	6.24576e-10	3.0615e-09
12583	'Cdo1'	mRNA	00270///Cysteine and methionine metabolism+++00430///Taurine and hypotaurine metabolism	Metabolism	Amino acid metabolism+++Metabolism of other amino acids	-1.54793	0	0
12623	'Ces1g'	mRNA				-2.11808	0.00287111	0.00625454
12642	'Ch25h'	mRNA	00120///Primary bile acid biosynthesis	Metabolism	Lipid metabolism	-2.29857	8.77222e-187	6.90095e-185
12655	'Chil3'	mRNA				-3.90918	1.8131e-75	5.814e-74
12700	'Cish'	mRNA	04630///JAK-STAT signaling pathway+++04917///Prolactin signaling pathway	Environmental Information Processing+++Organismal Systems	Signal transduction+++Endocrine system	-1.11441	1.07893e-104	4.70566e-103
12705	'Cited1'	mRNA				-1.60784	3.33071e-118	1.60207e-116
12715	'Ckm'	mRNA	00330///Arginine and proline metabolism	Metabolism	Amino acid metabolism	-3.47085	0	0
12723	'Clcn1'	mRNA				-2.33547	1.96598e-12	1.16663e-11
12745	'Clgn'	mRNA				-1.39319	0.00121433	0.00284823
12765	'Cxcr2'	mRNA	04060///Cytokine-cytokine receptor interaction+++04061///Viral protein interaction with cytokine and cytokine receptor+++04062///Chemokine signaling pathway+++04072///Phospholipase D signaling pathway+++04144///Endocytosis+++05120///Epithelial cell signaling in Helicobacter pylori infection+++05163///Human cytomegalovirus infection	Environmental Information Processing+++Organismal Systems+++Cellular Processes+++Human Diseases	Signaling molecules and interaction+++Immune system+++Signal transduction+++Transport and catabolism+++Infectious disease: bacterial+++Infectious disease: viral	-1.20293	3.35371e-09	1.54261e-08
12788	'Cnga1'	mRNA	04022///cGMP-PKG signaling pathway+++04024///cAMP signaling pathway+++04744///Phototransduction	Environmental Information Processing+++Organismal Systems	Signal transduction+++Sensory system	-1.96922	0.000939112	0.00224621
12789	'Cnga2'	mRNA	04024///cAMP signaling pathway+++04740///Olfactory transduction	Environmental Information Processing+++Organismal Systems	Signal transduction+++Sensory system	-1.06809	4.95091e-13	3.04636e-12
12801	'Cnr1'	mRNA	04015///Rap1 signaling pathway+++04080///Neuroactive ligand-receptor interaction+++04714///Thermogenesis+++04723///Retrograde endocannabinoid signaling	Environmental Information Processing+++Organismal Systems	Signal transduction+++Signaling molecules and interaction+++Environmental adaptation+++Nervous system	-1.80321	5.60503e-13	3.43755e-12
12808	'Cobl'	mRNA				-1.24177	5.96829e-13	3.65368e-12
12810	'Coch'	mRNA				-1.21161	2.41368e-13	1.51564e-12
12813	'Col10a1'	mRNA	04974///Protein digestion and absorption	Organismal Systems	Digestive system	-1.58701	2.66817e-05	8.14775e-05
12839	'Col9a1'	mRNA	04151///PI3K-Akt signaling pathway+++04510///Focal adhesion+++04512///ECM-receptor interaction+++04974///Protein digestion and absorption+++05165///Human papillomavirus infection	Environmental Information Processing+++Cellular Processes+++Organismal Systems+++Human Diseases	Signal transduction+++Cellular community - eukaryotes+++Signaling molecules and interaction+++Digestive system+++Infectious disease: viral	-1.59998	9.98732e-09	4.4113e-08
12845	'Comp'	mRNA	04145///Phagosome+++04151///PI3K-Akt signaling pathway+++04510///Focal adhesion+++04512///ECM-receptor interaction+++05144///Malaria+++05165///Human papillomavirus infection	Cellular Processes+++Environmental Information Processing+++Human Diseases	Transport and catabolism+++Signal transduction+++Cellular community - eukaryotes+++Signaling molecules and interaction+++Infectious disease: parasitic+++Infectious disease: viral	-1.09033	6.27535e-08	2.58872e-07
12862	'Cox6a2'	mRNA	00190///Oxidative phosphorylation+++04260///Cardiac muscle contraction+++04714///Thermogenesis+++04932///Non-alcoholic fatty liver disease+++05010///Alzheimer disease+++05012///Parkinson disease+++05014///Amyotrophic lateral sclerosis+++05016///Huntington disease+++05020///Prion disease+++05022///Pathways of neurodegeneration - multiple diseases+++05208///Chemical carcinogenesis - reactive oxygen…	Metabolism+++Organismal Systems+++Human Diseases	Energy metabolism+++Circulatory system+++Environmental adaptation+++Endocrine and metabolic disease+++Neurodegenerative disease+++Cancer: overview+++Cardiovascular disease	-1.95716	5.81063e-57	1.41566e-55
12869	'Cox8b'	mRNA	00190///Oxidative phosphorylation+++04260///Cardiac muscle contraction+++04714///Thermogenesis+++04932///Non-alcoholic fatty liver disease+++05010///Alzheimer disease+++05012///Parkinson disease+++05014///Amyotrophic lateral sclerosis+++05016///Huntington disease+++05020///Prion disease+++05022///Pathways of neurodegeneration - multiple diseases+++05208///Chemical carcinogenesis - reactive oxygen…	Metabolism+++Organismal Systems+++Human Diseases	Energy metabolism+++Circulatory system+++Environmental adaptation+++Endocrine and metabolic disease+++Neurodegenerative disease+++Cancer: overview+++Cardiovascular disease	-1.64493	5.36227e-38	8.77296e-37
12902	'Cr2'	mRNA	04610///Complement and coagulation cascades+++04640///Hematopoietic cell lineage+++04662///B cell receptor signaling pathway+++05169///Epstein-Barr virus infection	Organismal Systems+++Human Diseases	Immune system+++Infectious disease: viral	-1.23181	2.23432e-137	1.2926e-135
12922	'Crhr2'	mRNA	04024///cAMP signaling pathway+++04080///Neuroactive ligand-receptor interaction+++04934///Cushing syndrome	Environmental Information Processing+++Human Diseases	Signal transduction+++Signaling molecules and interaction+++Endocrine and metabolic disease	-1.35255	0.0183841	0.0340554
12945	'Dmbt1'	mRNA	04970///Salivary secretion	Organismal Systems	Digestive system	-1.99409	1.40265e-05	4.44366e-05
12985	'Csf3'	mRNA	04060///Cytokine-cytokine receptor interaction+++04151///PI3K-Akt signaling pathway+++04630///JAK-STAT signaling pathway+++04640///Hematopoietic cell lineage+++04657///IL-17 signaling pathway+++05144///Malaria+++05171///Coronavirus disease - COVID-19	Environmental Information Processing+++Organismal Systems+++Human Diseases	Signaling molecules and interaction+++Signal transduction+++Immune system+++Infectious disease: parasitic+++Infectious disease: viral	-1.06809	0.0063064	0.012858
12990	'Csn1s1'	mRNA				-5.0079	8.73385e-61	2.27607e-59
12991	'Csn2'	mRNA	04917///Prolactin signaling pathway	Organismal Systems	Endocrine system	-4.87611	3.16356e-55	7.53303e-54
12993	'Csn1s2a'	mRNA				-5.42294	1.71244e-06	6.07309e-06
13019	'Ctf1'	mRNA	04060///Cytokine-cytokine receptor interaction+++04630///JAK-STAT signaling pathway	Environmental Information Processing	Signaling molecules and interaction+++Signal transduction	-1.03062	9.89429e-05	0.000278592
13052	'Cxadr'	mRNA	05416///Viral myocarditis	Human Diseases	Cardiovascular disease	-1.21367	1.61929e-55	3.88884e-54
13107	'Cyp2f2'	mRNA	00980///Metabolism of xenobiotics by cytochrome P450+++05208///Chemical carcinogenesis - reactive oxygen species	Metabolism+++Human Diseases	Xenobiotics biodegradation and metabolism+++Cancer: overview	-1.26766	6.05743e-07	2.25662e-06
13180	'Pcbd1'	mRNA	00790///Folate biosynthesis	Metabolism	Metabolism of cofactors and vitamins	-1.26766	0.00396897	0.00841109
13199	'Ddn'	mRNA				-1.20054	0.00394223	0.00836706
13214	'Defb1'	mRNA	02010///ABC transporters+++05150///Staphylococcus aureus infection	Environmental Information Processing+++Human Diseases	Membrane transport+++Infectious disease: bacterial	-1.32552	1.1617e-15	8.42258e-15
13507	'Dsc3'	mRNA				-1.11192	3.1659e-21	2.99595e-20
13510	'Dsg1a'	mRNA	05150///Staphylococcus aureus infection	Human Diseases	Infectious disease: bacterial	-1.26431	2.1996e-20	2.01033e-19
13587	'Ear2'	mRNA				-2.2138	1.24046e-218	1.12882e-216
13592	'Ebf2'	mRNA				-1.08456	6.20803e-11	3.31785e-10
13610	'S1pr3'	mRNA	04071///Sphingolipid signaling pathway+++04080///Neuroactive ligand-receptor interaction	Environmental Information Processing	Signal transduction+++Signaling molecules and interaction	-1.24298	1.9992e-265	2.25882e-263
13616	'Edn3'	mRNA	04024///cAMP signaling pathway+++04080///Neuroactive ligand-receptor interaction+++04270///Vascular smooth muscle contraction+++04924///Renin secretion	Environmental Information Processing+++Organismal Systems	Signal transduction+++Signaling molecules and interaction+++Circulatory system+++Endocrine system	-3.83797	0.000273924	0.000717968
13628	'Eef1a2'	mRNA	03013///Nucleocytoplasmic transport+++05134///Legionellosis+++05140///Leishmaniasis	Genetic Information Processing+++Human Diseases	Translation+++Infectious disease: bacterial+++Infectious disease: parasitic	-1.63014	1.55284e-57	3.8108e-56
13638	'Efna3'	mRNA	04010///MAPK signaling pathway+++04014///Ras signaling pathway+++04015///Rap1 signaling pathway+++04151///PI3K-Akt signaling pathway+++04360///Axon guidance+++05206///MicroRNAs in cancer	Environmental Information Processing+++Organismal Systems+++Human Diseases	Signal transduction+++Development and regeneration+++Cancer: overview	-1.44566	0.0265568	0.0475445
13644	'Efs'	mRNA				-1.32442	3.659e-25	4.00255e-24
13799	'En2'	mRNA	04341///Hedgehog signaling pathway - fly	Environmental Information Processing	Signal transduction	-1.80823	0.00141867	0.00328677
13808	'Eno3'	mRNA	00010///Glycolysis / Gluconeogenesis+++01200///Carbon metabolism+++01230///Biosynthesis of amino acids+++03018///RNA degradation+++04066///HIF-1 signaling pathway	Metabolism+++Genetic Information Processing+++Environmental Information Processing	Carbohydrate metabolism+++Global and overview maps+++Folding, sorting and degradation+++Signal transduction	-1.34934	2.39663e-259	2.63708e-257
13809	'Enpep'	mRNA	04614///Renin-angiotensin system	Organismal Systems	Endocrine system	-1.16218	1.42093e-22	1.42474e-21
13829	'Dmtn'	mRNA				-1.25101	1.54505e-27	1.83693e-26
13869	'Erbb4'	mRNA	04010///MAPK signaling pathway+++04012///ErbB signaling pathway+++04020///Calcium signaling pathway+++04151///PI3K-Akt signaling pathway+++05014///Amyotrophic lateral sclerosis+++05205///Proteoglycans in cancer	Environmental Information Processing+++Human Diseases	Signal transduction+++Neurodegenerative disease+++Cancer: overview	-1.44566	0.00659866	0.0133793
14048	'Eya1'	mRNA	05202///Transcriptional misregulation in cancer	Human Diseases	Cancer: overview	-1.27163	0.000289137	0.000754494
140491	'Ppp1r3a'	mRNA	04910///Insulin signaling pathway+++04931///Insulin resistance	Organismal Systems+++Human Diseases	Endocrine system+++Endocrine and metabolic disease	-2.6383	1.26421e-20	1.16683e-19
140493	'Kcnn3'	mRNA	04911///Insulin secretion+++04929///GnRH secretion	Organismal Systems	Endocrine system	-1.32013	0.0152161	0.0286553
14058	'F10'	mRNA	04610///Complement and coagulation cascades	Organismal Systems	Immune system	-2.18614	8.59612e-67	2.44866e-65
14063	'F2rl1'	mRNA	04080///Neuroactive ligand-receptor interaction+++04750///Inflammatory mediator regulation of TRP channels+++05143///African trypanosomiasis	Environmental Information Processing+++Organismal Systems+++Human Diseases	Signaling molecules and interaction+++Sensory system+++Infectious disease: parasitic	-1.45512	1.74117e-15	1.2484e-14
14068	'F7'	mRNA	04610///Complement and coagulation cascades	Organismal Systems	Immune system	-3.20054	1.761e-85	6.34826e-84
14077	'Fabp3'	mRNA	03320///PPAR signaling pathway	Organismal Systems	Endocrine system	-1.17264	4.52129e-14	2.98377e-13
14081	'Acsl1'	mRNA	00061///Fatty acid biosynthesis+++00071///Fatty acid degradation+++01212///Fatty acid metabolism+++03320///PPAR signaling pathway+++04146///Peroxisome+++04216///Ferroptosis+++04714///Thermogenesis+++04920///Adipocytokine signaling pathway	Metabolism+++Organismal Systems+++Cellular Processes	Lipid metabolism+++Global and overview maps+++Endocrine system+++Transport and catabolism+++Cell growth and death+++Environmental adaptation	-1.1437	0	0
140919	'Slc17a6'	mRNA	04721///Synaptic vesicle cycle+++04723///Retrograde endocannabinoid signaling+++04724///Glutamatergic synapse+++05033///Nicotine addiction	Organismal Systems+++Human Diseases	Nervous system+++Substance dependence	-3.20054	0.00658548	0.013359
14104	'Fasn'	mRNA	00061///Fatty acid biosynthesis+++01212///Fatty acid metabolism+++04152///AMPK signaling pathway+++04910///Insulin signaling pathway+++04936///Alcoholic liver disease	Metabolism+++Environmental Information Processing+++Organismal Systems+++Human Diseases	Lipid metabolism+++Global and overview maps+++Signal transduction+++Endocrine system+++Endocrine and metabolic disease	-1.15409	0	0
14128	'Fcer2a'	mRNA	04640///Hematopoietic cell lineage+++05169///Epstein-Barr virus infection	Organismal Systems+++Human Diseases	Immune system+++Infectious disease: viral	-1.32697	9.57862e-191	7.67886e-189
14165	'Fgf10'	mRNA	04010///MAPK signaling pathway+++04014///Ras signaling pathway+++04015///Rap1 signaling pathway+++04020///Calcium signaling pathway+++04151///PI3K-Akt signaling pathway+++04810///Regulation of actin cytoskeleton+++05200///Pathways in cancer+++05207///Chemical carcinogenesis - receptor activation+++05218///Melanoma+++05224///Breast cancer+++05226///Gastric cancer	Environmental Information Processing+++Cellular Processes+++Human Diseases	Signal transduction+++Cell motility+++Cancer: overview+++Cancer: specific types	-1.52972	1.08903e-32	1.54586e-31
14172	'Fgf18'	mRNA	04010///MAPK signaling pathway+++04014///Ras signaling pathway+++04015///Rap1 signaling pathway+++04020///Calcium signaling pathway+++04151///PI3K-Akt signaling pathway+++04810///Regulation of actin cytoskeleton+++05200///Pathways in cancer+++05207///Chemical carcinogenesis - receptor activation+++05218///Melanoma+++05224///Breast cancer+++05226///Gastric cancer	Environmental Information Processing+++Cellular Processes+++Human Diseases	Signal transduction+++Cell motility+++Cancer: overview+++Cancer: specific types	-1.61558	0.000547371	0.00136518
14181	'Fgfbp1'	mRNA				-2.03062	0.0147703	0.0278812
14233	'Foxi1'	mRNA				-1.43843	6.55825e-15	4.54916e-14
14261	'Fmo1'	mRNA	00982///Drug metabolism - cytochrome P450	Metabolism	Xenobiotics biodegradation and metabolism	-1.21294	3.79008e-43	7.00396e-42
14262	'Fmo3'	mRNA	00982///Drug metabolism - cytochrome P450	Metabolism	Xenobiotics biodegradation and metabolism	-3.35255	0.00347661	0.00745541
142687	'Asb14'	mRNA				-2.16812	1.13251e-06	4.09663e-06
14293	'Fpr1'	mRNA	04015///Rap1 signaling pathway+++04080///Neuroactive ligand-receptor interaction+++04613///Neutrophil extracellular trap formation+++05150///Staphylococcus aureus infection	Environmental Information Processing+++Organismal Systems+++Human Diseases	Signal transduction+++Signaling molecules and interaction+++Immune system+++Infectious disease: bacterial	-2.1461	0.00857164	0.0169679
14311	'Cidec'	mRNA				-1.3198	0	0
14343	'Fut1'	mRNA	00601///Glycosphingolipid biosynthesis - lacto and neolacto series+++00603///Glycosphingolipid biosynthesis - globo and isoglobo series	Metabolism	Glycan biosynthesis and metabolism	-3.83797	0.0100818	0.0197127
14357	'Dtx1'	mRNA	04330///Notch signaling pathway	Environmental Information Processing	Signal transduction	-1.2329	1.08088e-36	1.71504e-35
14373	'G0s2'	mRNA				-2.32548	2.77682e-197	2.33739e-195
14411	'Slc6a12'	mRNA	04721///Synaptic vesicle cycle+++04727///GABAergic synapse	Organismal Systems	Nervous system	-2.07015	8.79592e-10	4.25027e-09
14412	'Slc6a13'	mRNA	04721///Synaptic vesicle cycle+++04727///GABAergic synapse	Organismal Systems	Nervous system	-1.27855	0.027779	0.0495009
14419	'Gal'	mRNA	04080///Neuroactive ligand-receptor interaction	Environmental Information Processing	Signaling molecules and interaction	-1.13016	0.0121525	0.023352
14545	'Gdap1'	mRNA				-3.35255	0.00347661	0.00745541
14555	'Gpd1'	mRNA	00564///Glycerophospholipid metabolism	Metabolism	Lipid metabolism	-1.63309	0	0
14559	'Gdf1'	mRNA	04060///Cytokine-cytokine receptor interaction	Environmental Information Processing	Signaling molecules and interaction	-1.92119	3.72576e-05	0.000111429
14613	'Gja5'	mRNA				-1.72525	2.35377e-141	1.38551e-139
14618	'Gjb1'	mRNA				-2.20054	0.0263086	0.0471426
14623	'Gjb6'	mRNA				-3.20054	0.000121751	0.000337924
14632	'Gli1'	mRNA	04024///cAMP signaling pathway+++04340///Hedgehog signaling pathway+++05200///Pathways in cancer+++05217///Basal cell carcinoma	Environmental Information Processing+++Human Diseases	Signal transduction+++Cancer: overview+++Cancer: specific types	-1.80254	2.25499e-18	1.87193e-17
14658	'Glrb'	mRNA	04080///Neuroactive ligand-receptor interaction	Environmental Information Processing	Signaling molecules and interaction	-1.61558	0.000547371	0.00136518
14663	'Glycam1'	mRNA	04514///Cell adhesion molecules	Environmental Information Processing	Signaling molecules and interaction	-1.04165	4.18516e-264	4.69715e-262
14675	'Gna14'	mRNA	04020///Calcium signaling pathway+++05142///Chagas disease+++05146///Amoebiasis	Environmental Information Processing+++Human Diseases	Signal transduction+++Infectious disease: parasitic	-1.15738	1.38487e-06	4.95785e-06
14677	'Gnai1'	mRNA	04015///Rap1 signaling pathway+++04022///cGMP-PKG signaling pathway+++04024///cAMP signaling pathway+++04062///Chemokine signaling pathway+++04071///Sphingolipid signaling pathway+++04261///Adrenergic signaling in cardiomyocytes+++04360///Axon guidance+++04371///Apelin signaling pathway+++04540///Gap junction+++04611///Platelet activation+++04670///Leukocyte transendothelial migration+++04713///C…	Environmental Information Processing+++Organismal Systems+++Cellular Processes+++Human Diseases	Signal transduction+++Immune system+++Circulatory system+++Development and regeneration+++Cellular community - eukaryotes+++Environmental adaptation+++Nervous system+++Endocrine system+++Endocrine and metabolic disease+++Digestive system+++Neurodegenerative disease+++Substance dependence+++Infectious disease: bacterial+++Infectious disease: parasitic+++Infectious disease: viral+++Cancer: overview	-2.17104	9.77191e-130	5.23917e-128
14734	'Gpc3'	mRNA	05205///Proteoglycans in cancer	Human Diseases	Cancer: overview	-1.04517	1.08544e-13	6.96397e-13
14761	'Gpr27'	mRNA				-1.63634	3.76524e-07	1.43557e-06
14786	'Grb7'	mRNA				-1.16333	6.94916e-22	6.78198e-21
14787	'Rhpn1'	mRNA				-1.79615	0.00751458	0.0150847
14802	'Gria4'	mRNA	04024///cAMP signaling pathway+++04080///Neuroactive ligand-receptor interaction+++04713///Circadian entrainment+++04723///Retrograde endocannabinoid signaling+++04724///Glutamatergic synapse+++04728///Dopaminergic synapse+++05016///Huntington disease+++05022///Pathways of neurodegeneration - multiple diseases+++05031///Amphetamine addiction+++05033///Nicotine addiction	Environmental Information Processing+++Organismal Systems+++Human Diseases	Signal transduction+++Signaling molecules and interaction+++Environmental adaptation+++Nervous system+++Neurodegenerative disease+++Substance dependence	-1.95662	0.00275296	0.00601858
14806	'Grik2'	mRNA	04080///Neuroactive ligand-receptor interaction+++04724///Glutamatergic synapse	Environmental Information Processing+++Organismal Systems	Signaling molecules and interaction+++Nervous system	-1.70869	0.000396795	0.00101259
14807	'Grik3'	mRNA	04080///Neuroactive ligand-receptor interaction+++04724///Glutamatergic synapse	Environmental Information Processing+++Organismal Systems	Signaling molecules and interaction+++Nervous system	-1.02097	2.67315e-07	1.03549e-06
14825	'Cxcl1'	mRNA	04060///Cytokine-cytokine receptor interaction+++04061///Viral protein interaction with cytokine and cytokine receptor+++04062///Chemokine signaling pathway+++04064///NF-kappa B signaling pathway+++04621///NOD-like receptor signaling pathway+++04657///IL-17 signaling pathway+++04668///TNF signaling pathway+++04936///Alcoholic liver disease+++05120///Epithelial cell signaling in Helicobacter pylor…	Environmental Information Processing+++Organismal Systems+++Human Diseases	Signaling molecules and interaction+++Immune system+++Signal transduction+++Endocrine and metabolic disease+++Infectious disease: bacterial+++Infectious disease: parasitic+++Infectious disease: viral+++Immune disease+++Cardiovascular disease	-1.21407	2.50559e-22	2.49153e-21
14858	'Gsta2'	mRNA	00480///Glutathione metabolism+++00980///Metabolism of xenobiotics by cytochrome P450+++00982///Drug metabolism - cytochrome P450+++00983///Drug metabolism - other enzymes+++01524///Platinum drug resistance+++04212///Longevity regulating pathway - worm+++05200///Pathways in cancer+++05204///Chemical carcinogenesis - DNA adducts+++05207///Chemical carcinogenesis - receptor activation+++05208///Che…	Metabolism+++Human Diseases+++Organismal Systems	Metabolism of other amino acids+++Xenobiotics biodegradation and metabolism+++Drug resistance: antineoplastic+++Aging+++Cancer: overview+++Cancer: specific types+++Cardiovascular disease	-3.00555	2.72137e-32	3.80201e-31
14859	'Gsta3'	mRNA	00480///Glutathione metabolism+++00980///Metabolism of xenobiotics by cytochrome P450+++00982///Drug metabolism - cytochrome P450+++00983///Drug metabolism - other enzymes+++01524///Platinum drug resistance+++04212///Longevity regulating pathway - worm+++05200///Pathways in cancer+++05204///Chemical carcinogenesis - DNA adducts+++05207///Chemical carcinogenesis - receptor activation+++05208///Che…	Metabolism+++Human Diseases+++Organismal Systems	Metabolism of other amino acids+++Xenobiotics biodegradation and metabolism+++Drug resistance: antineoplastic+++Aging+++Cancer: overview+++Cancer: specific types+++Cardiovascular disease	-2.06809	5.09818e-88	1.89465e-86
14860	'Gsta4'	mRNA	00480///Glutathione metabolism+++00980///Metabolism of xenobiotics by cytochrome P450+++00982///Drug metabolism - cytochrome P450+++00983///Drug metabolism - other enzymes+++01524///Platinum drug resistance+++04212///Longevity regulating pathway - worm+++05200///Pathways in cancer+++05204///Chemical carcinogenesis - DNA adducts+++05207///Chemical carcinogenesis - receptor activation+++05208///Che…	Metabolism+++Human Diseases+++Organismal Systems	Metabolism of other amino acids+++Xenobiotics biodegradation and metabolism+++Drug resistance: antineoplastic+++Aging+++Cancer: overview+++Cancer: specific types+++Cardiovascular disease	-1.03569	2.37504e-24	2.5435e-23
14867	'Gstm6'	mRNA	00480///Glutathione metabolism+++00980///Metabolism of xenobiotics by cytochrome P450+++00982///Drug metabolism - cytochrome P450+++00983///Drug metabolism - other enzymes+++01524///Platinum drug resistance+++04212///Longevity regulating pathway - worm+++05200///Pathways in cancer+++05204///Chemical carcinogenesis - DNA adducts+++05207///Chemical carcinogenesis - receptor activation+++05208///Che…	Metabolism+++Human Diseases+++Organismal Systems	Metabolism of other amino acids+++Xenobiotics biodegradation and metabolism+++Drug resistance: antineoplastic+++Aging+++Cancer: overview+++Cancer: specific types+++Cardiovascular disease	-1.81489	0.000277351	0.000726328
14960	'H2-Aa'	mRNA	04145///Phagosome+++04514///Cell adhesion molecules+++04612///Antigen processing and presentation+++04640///Hematopoietic cell lineage+++04658///Th1 and Th2 cell differentiation+++04659///Th17 cell differentiation+++04672///Intestinal immune network for IgA production+++04940///Type I diabetes mellitus+++05140///Leishmaniasis+++05145///Toxoplasmosis+++05150///Staphylococcus aureus infection+++051…	Cellular Processes+++Environmental Information Processing+++Organismal Systems+++Human Diseases	Transport and catabolism+++Signaling molecules and interaction+++Immune system+++Endocrine and metabolic disease+++Infectious disease: parasitic+++Infectious disease: bacterial+++Infectious disease: viral+++Immune disease+++Cardiovascular disease	-1.61558	0.00320192	0.00691568
14962	'Cfb'	mRNA	04610///Complement and coagulation cascades+++05150///Staphylococcus aureus infection+++05171///Coronavirus disease - COVID-19	Organismal Systems+++Human Diseases	Immune system+++Infectious disease: bacterial+++Infectious disease: viral	-1.02581	2.03211e-200	1.71912e-198
14990	'H2-M2'	mRNA	04144///Endocytosis+++04145///Phagosome+++04218///Cellular senescence+++04514///Cell adhesion molecules+++04612///Antigen processing and presentation+++04940///Type I diabetes mellitus+++05163///Human cytomegalovirus infection+++05165///Human papillomavirus infection+++05166///Human T-cell leukemia virus 1 infection+++05167///Kaposi sarcoma-associated herpesvirus infection+++05168///Herpes simple…	Cellular Processes+++Environmental Information Processing+++Organismal Systems+++Human Diseases	Transport and catabolism+++Cell growth and death+++Signaling molecules and interaction+++Immune system+++Endocrine and metabolic disease+++Infectious disease: viral+++Cancer: overview+++Immune disease+++Cardiovascular disease	-1.359	3.60082e-70	1.06725e-68
14999	'H2-DMb1'	mRNA	04145///Phagosome+++04514///Cell adhesion molecules+++04612///Antigen processing and presentation+++04640///Hematopoietic cell lineage+++04658///Th1 and Th2 cell differentiation+++04659///Th17 cell differentiation+++04672///Intestinal immune network for IgA production+++04940///Type I diabetes mellitus+++05140///Leishmaniasis+++05145///Toxoplasmosis+++05150///Staphylococcus aureus infection+++051…	Cellular Processes+++Environmental Information Processing+++Organismal Systems+++Human Diseases	Transport and catabolism+++Signaling molecules and interaction+++Immune system+++Endocrine and metabolic disease+++Infectious disease: parasitic+++Infectious disease: bacterial+++Infectious disease: viral+++Immune disease+++Cardiovascular disease	-1.0216	1.79115e-176	1.30537e-174
15168	'Hcn3'	mRNA	04929///GnRH secretion	Organismal Systems	Endocrine system	-1.18262	2.05866e-06	7.22334e-06
15203	'Heph'	mRNA	00860///Porphyrin metabolism+++04978///Mineral absorption	Metabolism+++Organismal Systems	Metabolism of cofactors and vitamins+++Digestive system	-1.11912	5.70519e-88	2.11557e-86
15213	'Hey1'	mRNA	04330///Notch signaling pathway+++05165///Human papillomavirus infection+++05200///Pathways in cancer+++05224///Breast cancer	Environmental Information Processing+++Human Diseases	Signal transduction+++Infectious disease: viral+++Cancer: overview+++Cancer: specific types	-1.26479	3.87983e-33	5.58742e-32
15220	'Foxq1'	mRNA				-1.76758	0.00044489	0.00112408
15229	'Foxd1'	mRNA				-1.6568	2.43974e-07	9.49227e-07
15233	'Hgd'	mRNA	00350///Tyrosine metabolism	Metabolism	Amino acid metabolism	-1.61558	0.0197888	0.0364073
15373	'Hmx3'	mRNA				-1.73106	0.022701	0.0412379
15446	'Hpgd'	mRNA	05202///Transcriptional misregulation in cancer	Human Diseases	Cancer: overview	-1.74978	1.26659e-32	1.79638e-31
15450	'Lipc'	mRNA	00561///Glycerolipid metabolism+++04979///Cholesterol metabolism	Metabolism+++Organismal Systems	Lipid metabolism+++Digestive system	-1.15036	7.95023e-07	2.92967e-06
15460	'Hr'	mRNA				-1.04787	2.21787e-32	3.11928e-31
15464	'Hrc'	mRNA	04020///Calcium signaling pathway+++04260///Cardiac muscle contraction	Environmental Information Processing+++Organismal Systems	Signal transduction+++Circulatory system	-3.30032	1.62703e-81	5.60145e-80
15482	'Hspa1l'	mRNA	03040///Spliceosome+++04010///MAPK signaling pathway+++04141///Protein processing in endoplasmic reticulum+++04144///Endocytosis+++04213///Longevity regulating pathway - multiple species+++04612///Antigen processing and presentation+++04915///Estrogen signaling pathway+++05020///Prion disease+++05134///Legionellosis+++05145///Toxoplasmosis+++05162///Measles+++05417///Lipid and atherosclerosis	Genetic Information Processing+++Environmental Information Processing+++Cellular Processes+++Organismal Systems+++Human Diseases	Transcription+++Signal transduction+++Folding, sorting and degradation+++Transport and catabolism+++Aging+++Immune system+++Endocrine system+++Neurodegenerative disease+++Infectious disease: bacterial+++Infectious disease: parasitic+++Infectious disease: viral+++Cardiovascular disease	-1.07378	0.0058536	0.0120104
15559	'Htr2b'	mRNA	04020///Calcium signaling pathway+++04080///Neuroactive ligand-receptor interaction+++04540///Gap junction+++04726///Serotonergic synapse+++04750///Inflammatory mediator regulation of TRP channels	Environmental Information Processing+++Cellular Processes+++Organismal Systems	Signal transduction+++Signaling molecules and interaction+++Cellular community - eukaryotes+++Nervous system+++Sensory system	-1.97548	1.31446e-09	6.27771e-09
15562	'Htr4'	mRNA	04020///Calcium signaling pathway+++04024///cAMP signaling pathway+++04080///Neuroactive ligand-receptor interaction+++04726///Serotonergic synapse	Environmental Information Processing+++Organismal Systems	Signal transduction+++Signaling molecules and interaction+++Nervous system	-1.54519	0.000229352	0.00060983
15901	'Id1'	mRNA	04015///Rap1 signaling pathway+++04350///TGF-beta signaling pathway+++04390///Hippo signaling pathway+++04550///Signaling pathways regulating pluripotency of stem cells	Environmental Information Processing+++Cellular Processes	Signal transduction+++Cellular community - eukaryotes	-1.01125	2.55739e-24	2.7301e-23
15985	'Cd79b'	mRNA	04662///B cell receptor signaling pathway	Organismal Systems	Immune system	-1.05998	1.31196e-85	4.74984e-84
16002	'Igf2'	mRNA	04010///MAPK signaling pathway+++04014///Ras signaling pathway+++04151///PI3K-Akt signaling pathway+++05200///Pathways in cancer+++05205///Proteoglycans in cancer+++05225///Hepatocellular carcinoma	Environmental Information Processing+++Human Diseases	Signal transduction+++Cancer: overview+++Cancer: specific types	-1.64533	1.45501e-13	9.2504e-13
16005	'Igfals'	mRNA	04935///Growth hormone synthesis, secretion and action	Organismal Systems	Endocrine system	-1.7641	1.99161e-26	2.28554e-25
16069	'Jchain'	mRNA				-1.69715	0	0
16147	'Ihh'	mRNA	04340///Hedgehog signaling pathway+++05205///Proteoglycans in cancer	Environmental Information Processing+++Human Diseases	Signal transduction+++Cancer: overview	-1.61558	0.0197888	0.0364073
16156	'Il11'	mRNA	04060///Cytokine-cytokine receptor interaction+++04630///JAK-STAT signaling pathway+++04640///Hematopoietic cell lineage+++05323///Rheumatoid arthritis	Environmental Information Processing+++Organismal Systems+++Human Diseases	Signaling molecules and interaction+++Signal transduction+++Immune system+++Immune disease	-2.17746	4.1987e-05	0.000124446
16163	'Il13'	mRNA	04060///Cytokine-cytokine receptor interaction+++04630///JAK-STAT signaling pathway+++04657///IL-17 signaling pathway+++04658///Th1 and Th2 cell differentiation+++04664///Fc epsilon RI signaling pathway+++05200///Pathways in cancer+++05310///Asthma+++05321///Inflammatory bowel disease	Environmental Information Processing+++Organismal Systems+++Human Diseases	Signaling molecules and interaction+++Signal transduction+++Immune system+++Cancer: overview+++Immune disease	-3.65511	6.06134e-09	2.72987e-08
16165	'Il13ra2'	mRNA	04060///Cytokine-cytokine receptor interaction+++04630///JAK-STAT signaling pathway	Environmental Information Processing	Signaling molecules and interaction+++Signal transduction	-2.76242	4.17824e-16	3.10555e-15
16183	'Il2'	mRNA	04060///Cytokine-cytokine receptor interaction+++04061///Viral protein interaction with cytokine and cytokine receptor+++04151///PI3K-Akt signaling pathway+++04625///C-type lectin receptor signaling pathway+++04630///JAK-STAT signaling pathway+++04658///Th1 and Th2 cell differentiation+++04659///Th17 cell differentiation+++04660///T cell receptor signaling pathway+++04672///Intestinal immune netw…	Environmental Information Processing+++Organismal Systems+++Human Diseases	Signaling molecules and interaction+++Signal transduction+++Immune system+++Endocrine and metabolic disease+++Infectious disease: bacterial+++Infectious disease: parasitic+++Infectious disease: viral+++Cancer: overview+++Immune disease	-3.20054	0.00658548	0.013359
16191	'Il5'	mRNA	04060///Cytokine-cytokine receptor interaction+++04630///JAK-STAT signaling pathway+++04640///Hematopoietic cell lineage+++04657///IL-17 signaling pathway+++04658///Th1 and Th2 cell differentiation+++04660///T cell receptor signaling pathway+++04664///Fc epsilon RI signaling pathway+++04672///Intestinal immune network for IgA production+++05200///Pathways in cancer+++05310///Asthma+++05320///Auto…	Environmental Information Processing+++Organismal Systems+++Human Diseases	Signaling molecules and interaction+++Signal transduction+++Immune system+++Cancer: overview+++Immune disease	-2.73106	0.00250518	0.00552786
16193	'Il6'	mRNA	01521///EGFR tyrosine kinase inhibitor resistance+++01523///Antifolate resistance+++04060///Cytokine-cytokine receptor interaction+++04061///Viral protein interaction with cytokine and cytokine receptor+++04066///HIF-1 signaling pathway+++04068///FoxO signaling pathway+++04151///PI3K-Akt signaling pathway+++04218///Cellular senescence+++04620///Toll-like receptor signaling pathway+++04621///NOD-l…	Human Diseases+++Environmental Information Processing+++Cellular Processes+++Organismal Systems	Drug resistance: antineoplastic+++Signaling molecules and interaction+++Signal transduction+++Cell growth and death+++Immune system+++Endocrine and metabolic disease+++Neurodegenerative disease+++Infectious disease: bacterial+++Infectious disease: parasitic+++Infectious disease: viral+++Cancer: overview+++Immune disease+++Cardiovascular disease	-1.70869	0.000396795	0.00101259
16199	'Il9r'	mRNA	04060///Cytokine-cytokine receptor interaction+++04630///JAK-STAT signaling pathway+++04640///Hematopoietic cell lineage	Environmental Information Processing+++Organismal Systems	Signaling molecules and interaction+++Signal transduction+++Immune system	-1.22588	8.26859e-10	4.00696e-09
16365	'Acod1'	mRNA	00660///C5-Branched dibasic acid metabolism	Metabolism	Carbohydrate metabolism	-1.17694	3.17854e-11	1.73006e-10
16369	'Irs3'	mRNA	04022///cGMP-PKG signaling pathway+++04068///FoxO signaling pathway+++04140///Autophagy - animal+++04152///AMPK signaling pathway+++04211///Longevity regulating pathway+++04213///Longevity regulating pathway - multiple species+++04910///Insulin signaling pathway+++04920///Adipocytokine signaling pathway+++04923///Regulation of lipolysis in adipocytes+++04930///Type II diabetes mellitus+++04935///…	Environmental Information Processing+++Cellular Processes+++Organismal Systems+++Human Diseases	Signal transduction+++Transport and catabolism+++Aging+++Endocrine system+++Endocrine and metabolic disease+++Neurodegenerative disease	-1.85885	3.2955e-35	5.0574e-34
16411	'Itgax'	mRNA	04610///Complement and coagulation cascades+++04810///Regulation of actin cytoskeleton+++05152///Tuberculosis	Organismal Systems+++Cellular Processes+++Human Diseases	Immune system+++Cell motility+++Infectious disease: bacterial	-1.11629	0	0
16420	'Itgb6'	mRNA	04151///PI3K-Akt signaling pathway+++04510///Focal adhesion+++04512///ECM-receptor interaction+++04810///Regulation of actin cytoskeleton+++05165///Human papillomavirus infection+++05410///Hypertrophic cardiomyopathy+++05412///Arrhythmogenic right ventricular cardiomyopathy+++05414///Dilated cardiomyopathy	Environmental Information Processing+++Cellular Processes+++Human Diseases	Signal transduction+++Cellular community - eukaryotes+++Signaling molecules and interaction+++Cell motility+++Infectious disease: viral+++Cardiovascular disease	-1.3897	3.5623e-05	0.000106882
16467	'Atcay'	mRNA				-1.04368	6.13205e-06	2.02935e-05
16485	'Kcna1'	mRNA				-1.49359	9.58414e-09	4.23933e-08
16490	'Kcna2'	mRNA				-1.26303	1.88984e-17	1.50856e-16
16494	'Kcna6'	mRNA				-2.15615	4.06384e-07	1.54226e-06
16495	'Kcna7'	mRNA				-2.23573	9.56658e-12	5.41902e-11
16500	'Kcnb1'	mRNA				-1.30333	5.206e-24	5.49141e-23
16502	'Kcnc1'	mRNA				-1.1708	9.85494e-07	3.58797e-06
16510	'Kcnh1'	mRNA				-1.13446	3.57077e-08	1.5104e-07
16511	'Kcnh2'	mRNA				-1.04527	1.90534e-05	5.94669e-05
16515	'Kcnj12'	mRNA	04725///Cholinergic synapse+++04921///Oxytocin signaling pathway	Organismal Systems	Nervous system+++Endocrine system	-1.67448	0.00202563	0.00454717
16527	'Kcnk3'	mRNA	04925///Aldosterone synthesis and secretion+++04927///Cortisol synthesis and secretion+++04934///Cushing syndrome	Organismal Systems+++Human Diseases	Endocrine system+++Endocrine and metabolic disease	-1.1946	9.70824e-14	6.25003e-13
16530	'Kcnk7'	mRNA				-3.49005	0.00183746	0.00416866
16538	'Kcns1'	mRNA				-1.55418	0.00502199	0.0104609
16613	'Klk1b11'	mRNA	04614///Renin-angiotensin system+++04961///Endocrine and other factor-regulated calcium reabsorption	Organismal Systems	Endocrine system+++Excretory system	-2.90509	4.9384e-05	0.00014513
16625	'Serpina3c'	mRNA				-1.26725	1.16477e-29	1.5026e-28
16660	'Krt31'	mRNA	04915///Estrogen signaling pathway+++05150///Staphylococcus aureus infection	Organismal Systems+++Human Diseases	Endocrine system+++Infectious disease: bacterial	-3.83797	0.0100818	0.0197127
16668	'Krt18'	mRNA	04915///Estrogen signaling pathway+++05150///Staphylococcus aureus infection	Organismal Systems+++Human Diseases	Endocrine system+++Infectious disease: bacterial	-1.12502	9.21758e-303	1.16675e-300
16669	'Krt19'	mRNA	04915///Estrogen signaling pathway+++05150///Staphylococcus aureus infection	Organismal Systems+++Human Diseases	Endocrine system+++Infectious disease: bacterial	-1.01734	5.4976e-272	6.3829e-270
16673	'Krt36'	mRNA	04915///Estrogen signaling pathway+++05150///Staphylococcus aureus infection	Organismal Systems+++Human Diseases	Endocrine system+++Infectious disease: bacterial	-2.8886	3.37636e-06	1.1539e-05
16716	'Ky'	mRNA				-1.76758	7.80627e-18	6.33343e-17
16770	'Lalba'	mRNA	00052///Galactose metabolism	Metabolism	Carbohydrate metabolism	-2.00925	1.05777e-08	4.66289e-08
16780	'Lamb3'	mRNA	04151///PI3K-Akt signaling pathway+++04510///Focal adhesion+++04512///ECM-receptor interaction+++05145///Toxoplasmosis+++05146///Amoebiasis+++05165///Human papillomavirus infection+++05200///Pathways in cancer+++05222///Small cell lung cancer	Environmental Information Processing+++Cellular Processes+++Human Diseases	Signal transduction+++Cellular community - eukaryotes+++Signaling molecules and interaction+++Infectious disease: parasitic+++Infectious disease: viral+++Cancer: overview+++Cancer: specific types	-2.05713	2.05638e-152	1.2966e-150
16814	'Lbx1'	mRNA				-2.67448	3.39293e-05	0.000102164
16846	'Lep'	mRNA	04060///Cytokine-cytokine receptor interaction+++04080///Neuroactive ligand-receptor interaction+++04152///AMPK signaling pathway+++04630///JAK-STAT signaling pathway+++04920///Adipocytokine signaling pathway+++04932///Non-alcoholic fatty liver disease	Environmental Information Processing+++Organismal Systems+++Human Diseases	Signaling molecules and interaction+++Signal transduction+++Endocrine system+++Endocrine and metabolic disease	-3.09629	0	0
16875	'Lhx8'	mRNA				-1.03062	0.0108132	0.0210003
16890	'Lipe'	mRNA	04024///cAMP signaling pathway+++04152///AMPK signaling pathway+++04371///Apelin signaling pathway+++04714///Thermogenesis+++04910///Insulin signaling pathway+++04923///Regulation of lipolysis in adipocytes+++04925///Aldosterone synthesis and secretion	Environmental Information Processing+++Organismal Systems	Signal transduction+++Environmental adaptation+++Endocrine system	-1.36305	0	0
16917	'Lmx1b'	mRNA				-1.11563	3.95697e-18	3.25271e-17
16956	'Lpl'	mRNA	00561///Glycerolipid metabolism+++03320///PPAR signaling pathway+++04979///Cholesterol metabolism+++05010///Alzheimer disease	Metabolism+++Organismal Systems+++Human Diseases	Lipid metabolism+++Endocrine system+++Digestive system+++Neurodegenerative disease	-1.79834	0	0
16995	'Ltb4r1'	mRNA	04080///Neuroactive ligand-receptor interaction	Environmental Information Processing	Signaling molecules and interaction	-1.1461	2.87388e-16	2.15509e-15
17002	'Ltf'	mRNA				-1.2418	1.05386e-51	2.34369e-50
170639	'Olfr78'	mRNA	04740///Olfactory transduction	Organismal Systems	Sensory system	-1.35255	6.57627e-08	2.70754e-07
17067	'Ly6c1'	mRNA				-1.00409	8.39025e-114	3.88049e-112
170677	'Cdhr1'	mRNA				-1.00437	3.40804e-55	8.0923e-54
170721	'Papln'	mRNA				-1.25171	1.61707e-41	2.89919e-40
170722	'Nxf7'	mRNA	03008///Ribosome biogenesis in eukaryotes+++03013///Nucleocytoplasmic transport+++03015///mRNA surveillance pathway+++05014///Amyotrophic lateral sclerosis+++05164///Influenza A+++05168///Herpes simplex virus 1 infection	Genetic Information Processing+++Human Diseases	Translation+++Neurodegenerative disease+++Infectious disease: viral	-1.17501	1.14649e-07	4.61198e-07
170725	'Capn8'	mRNA				-1.64444	9.11443e-10	4.40165e-09
170745	'Xpnpep2'	mRNA	04974///Protein digestion and absorption	Organismal Systems	Digestive system	-1.00754	3.43825e-06	1.17386e-05
17075	'Epcam'	mRNA				-1.07203	2.62188e-123	1.3059e-121
170779	'Cd209d'	mRNA	04145///Phagosome+++04625///C-type lectin receptor signaling pathway+++05152///Tuberculosis+++05162///Measles	Cellular Processes+++Organismal Systems+++Human Diseases	Transport and catabolism+++Immune system+++Infectious disease: bacterial+++Infectious disease: viral	-1.42966	1.90367e-19	1.65112e-18
170780	'Cd209e'	mRNA	04145///Phagosome+++04625///C-type lectin receptor signaling pathway+++05152///Tuberculosis+++05162///Measles	Cellular Processes+++Organismal Systems+++Human Diseases	Transport and catabolism+++Immune system+++Infectious disease: bacterial+++Infectious disease: viral	-1.37457	7.06622e-12	4.04075e-11
170790	'Mlc1'	mRNA				-1.33547	4.61142e-09	2.09085e-08
170835	'Inpp5j'	mRNA	00562///Inositol phosphate metabolism	Metabolism	Carbohydrate metabolism	-1.54519	1.88478e-07	7.42055e-07
170947	'Myoz3'	mRNA				-4.3344	3.3295e-19	2.8424e-18
170952	'Prima1'	mRNA				-2.22326	2.48939e-05	7.62602e-05
17116	'Mab21l1'	mRNA				-2.10862	8.80752e-06	2.85748e-05
171166	'Mcoln3'	mRNA	04020///Calcium signaling pathway	Environmental Information Processing	Signal transduction	-1.1478	3.70069e-08	1.56339e-07
171180	'Syt12'	mRNA				-1.29211	3.40352e-12	1.98677e-11
171284	'Timd2'	mRNA				-1.81489	0.000277351	0.000726328
171388	'Bnipl'	mRNA				-1.21347	1.77079e-05	5.54525e-05
171469	'Gpr37l1'	mRNA				-1.96922	0.000939112	0.00224621
17153	'Mal'	mRNA				-2.1461	2.41442e-24	2.58403e-23
171531	'Mlph'	mRNA				-1.15604	3.72552e-58	9.27798e-57
17167	'Marco'	mRNA	04145///Phagosome	Cellular Processes	Transport and catabolism	-1.44205	1.73943e-10	8.9579e-10
17178	'Fxyd3'	mRNA				-1.03062	2.33563e-28	2.87219e-27
17189	'Mb'	mRNA				-1.01023	1.37462e-44	2.63273e-43
17200	'Mc2r'	mRNA	04024///cAMP signaling pathway+++04080///Neuroactive ligand-receptor interaction+++04925///Aldosterone synthesis and secretion+++04927///Cortisol synthesis and secretion+++04934///Cushing syndrome	Environmental Information Processing+++Organismal Systems+++Human Diseases	Signal transduction+++Signaling molecules and interaction+++Endocrine system+++Endocrine and metabolic disease	-1.92724	2.3437e-19	2.02339e-18
17224	'Mcpt1'	mRNA				-1.3974	0.000154705	0.000422527
17259	'Mef2b'	mRNA	04022///cGMP-PKG signaling pathway+++04371///Apelin signaling pathway	Environmental Information Processing	Signal transduction	-1.25537	4.3684e-05	0.000129157
17306	'Sypl2'	mRNA				-3.27573	1.56753e-48	3.23398e-47
17380	'Mme'	mRNA	04614///Renin-angiotensin system+++04640///Hematopoietic cell lineage+++04974///Protein digestion and absorption+++05010///Alzheimer disease	Organismal Systems+++Human Diseases	Endocrine system+++Immune system+++Digestive system+++Neurodegenerative disease	-1.375	4.30944e-50	9.21849e-49
17381	'Mmp12'	mRNA				-3.2959	0	0
17528	'Mpz'	mRNA	04514///Cell adhesion molecules	Environmental Information Processing	Signaling molecules and interaction	-3.51846	5.65372e-210	4.88105e-208
17700	'Mstn'	mRNA	04060///Cytokine-cytokine receptor interaction	Environmental Information Processing	Signaling molecules and interaction	-3.61558	3.09269e-06	1.0631e-05
17702	'Msx2'	mRNA	05166///Human T-cell leukemia virus 1 infection	Human Diseases	Infectious disease: viral	-1.12274	2.2496e-10	1.14799e-09
17703	'Msx3'	mRNA	05166///Human T-cell leukemia virus 1 infection	Human Diseases	Infectious disease: viral	-2.39367	2.64659e-58	6.63025e-57
17842	'Mup3'	mRNA				-1.35255	0.00838675	0.0166459
17878	'Myf6'	mRNA				-1.15091	0.0010197	0.00242295
17880	'Myh11'	mRNA	04270///Vascular smooth muscle contraction+++04530///Tight junction+++04810///Regulation of actin cytoskeleton+++05130///Pathogenic Escherichia coli infection	Organismal Systems+++Cellular Processes+++Human Diseases	Circulatory system+++Cellular community - eukaryotes+++Cell motility+++Infectious disease: bacterial	-1.04835	5.70094e-78	1.893e-76
17884	'Myh4'	mRNA				-4.42972	0	0
17897	'Myl3'	mRNA	04260///Cardiac muscle contraction+++04261///Adrenergic signaling in cardiomyocytes+++04371///Apelin signaling pathway+++05410///Hypertrophic cardiomyopathy+++05414///Dilated cardiomyopathy	Organismal Systems+++Environmental Information Processing+++Human Diseases	Circulatory system+++Signal transduction+++Cardiovascular disease	-1.67448	0.00202563	0.00454717
17901	'Myl1'	mRNA				-2.67897	0	0
17906	'Myl2'	mRNA	04260///Cardiac muscle contraction+++04261///Adrenergic signaling in cardiomyocytes+++04371///Apelin signaling pathway+++04510///Focal adhesion+++04530///Tight junction+++04670///Leukocyte transendothelial migration+++04810///Regulation of actin cytoskeleton+++05131///Shigellosis+++05132///Salmonella infection+++05410///Hypertrophic cardiomyopathy+++05414///Dilated cardiomyopathy	Organismal Systems+++Environmental Information Processing+++Cellular Processes+++Human Diseases	Circulatory system+++Signal transduction+++Cellular community - eukaryotes+++Immune system+++Cell motility+++Infectious disease: bacterial+++Cardiovascular disease	-1.38676	1.20533e-09	5.77617e-09
17907	'Mylpf'	mRNA	04510///Focal adhesion+++04670///Leukocyte transendothelial migration+++04810///Regulation of actin cytoskeleton+++05131///Shigellosis+++05132///Salmonella infection	Cellular Processes+++Organismal Systems+++Human Diseases	Cellular community - eukaryotes+++Immune system+++Cell motility+++Infectious disease: bacterial	-2.98388	0	0
17919	'Myo5b'	mRNA	05130///Pathogenic Escherichia coli infection	Human Diseases	Infectious disease: bacterial	-1.24926	2.03751e-08	8.77725e-08
17927	'Myod1'	mRNA	05017///Spinocerebellar ataxia	Human Diseases	Neurodegenerative disease	-1.87862	0.00456683	0.00959532
17929	'Myom1'	mRNA				-1.50499	1.2816e-53	2.92752e-52
17930	'Myom2'	mRNA				-1.729	9.82876e-63	2.6223e-61
17984	'Ndn'	mRNA				-1.1244	3.5863e-21	3.38427e-20
17996	'Neb'	mRNA				-1.36233	3.61555e-142	2.14323e-140
18025	'Nfe2l3'	mRNA				-1.19289	5.58652e-11	2.99329e-10
18039	'Nefl'	mRNA	05014///Amyotrophic lateral sclerosis+++05022///Pathways of neurodegeneration - multiple diseases	Human Diseases	Neurodegenerative disease	-3.73106	0.000515659	0.00129174
18111	'Nnat'	mRNA				-4.15788	0	0
18113	'Nnmt'	mRNA	00760///Nicotinate and nicotinamide metabolism	Metabolism	Metabolism of cofactors and vitamins	-1.01822	5.07242e-42	9.20195e-41
18126	'Nos2'	mRNA	00220///Arginine biosynthesis+++00330///Arginine and proline metabolism+++04020///Calcium signaling pathway+++04066///HIF-1 signaling pathway+++04146///Peroxisome+++04371///Apelin signaling pathway+++04926///Relaxin signaling pathway+++05010///Alzheimer disease+++05014///Amyotrophic lateral sclerosis+++05022///Pathways of neurodegeneration - multiple diseases+++05133///Pertussis+++05140///Leishma…	Metabolism+++Environmental Information Processing+++Cellular Processes+++Organismal Systems+++Human Diseases	Amino acid metabolism+++Signal transduction+++Transport and catabolism+++Endocrine system+++Neurodegenerative disease+++Infectious disease: bacterial+++Infectious disease: parasitic+++Cancer: overview+++Cancer: specific types	-1.05136	1.35032e-61	3.55755e-60
18143	'Npas2'	mRNA	04710///Circadian rhythm	Organismal Systems	Environmental adaptation	-1.74564	5.08799e-17	3.96925e-16
18158	'Nppb'	mRNA	04022///cGMP-PKG signaling pathway+++04270///Vascular smooth muscle contraction+++04714///Thermogenesis	Environmental Information Processing+++Organismal Systems	Signal transduction+++Circulatory system+++Environmental adaptation	-3.73106	0.000515659	0.00129174
18162	'Npr3'	mRNA				-3.47923	4.85204e-307	6.3321e-305
18166	'Npy1r'	mRNA	04024///cAMP signaling pathway+++04080///Neuroactive ligand-receptor interaction+++04923///Regulation of lipolysis in adipocytes	Environmental Information Processing+++Organismal Systems	Signal transduction+++Signaling molecules and interaction+++Endocrine system	-1.13496	1.81063e-07	7.14197e-07
18189	'Nrxn1'	mRNA	04514///Cell adhesion molecules	Environmental Information Processing	Signaling molecules and interaction	-2.53312	0.000906779	0.0021732
18191	'Nrxn3'	mRNA	04514///Cell adhesion molecules	Environmental Information Processing	Signaling molecules and interaction	-2.71288	8.53111e-44	1.60471e-42
18205	'Ntf3'	mRNA	04010///MAPK signaling pathway+++04014///Ras signaling pathway+++04151///PI3K-Akt signaling pathway+++04722///Neurotrophin signaling pathway	Environmental Information Processing+++Organismal Systems	Signal transduction+++Nervous system	-1.61558	9.64375e-05	0.000272084
18212	'Ntrk2'	mRNA	04010///MAPK signaling pathway+++04014///Ras signaling pathway+++04020///Calcium signaling pathway+++04151///PI3K-Akt signaling pathway+++04722///Neurotrophin signaling pathway+++05034///Alcoholism	Environmental Information Processing+++Organismal Systems+++Human Diseases	Signal transduction+++Nervous system+++Substance dependence	-1.63177	4.76062e-95	1.90822e-93
18217	'Ntsr2'	mRNA	04080///Neuroactive ligand-receptor interaction	Environmental Information Processing	Signaling molecules and interaction	-2.35255	0.000563653	0.00140309
18386	'Oprd1'	mRNA	04022///cGMP-PKG signaling pathway+++04071///Sphingolipid signaling pathway+++04080///Neuroactive ligand-receptor interaction	Environmental Information Processing	Signal transduction+++Signaling molecules and interaction	-1.01834	5.37414e-06	1.79191e-05
18405	'Orm1'	mRNA				-2.22346	1.71181e-128	9.11974e-127
18406	'Orm2'	mRNA				-1.35255	0.0183841	0.0340554
18407	'Orm3'	mRNA				-1.35255	0.000854775	0.00205926
18426	'Ovol1'	mRNA				-1.37854	0.00464588	0.00974257
18436	'P2rx1'	mRNA	04020///Calcium signaling pathway+++04080///Neuroactive ligand-receptor interaction+++04611///Platelet activation	Environmental Information Processing+++Organismal Systems	Signal transduction+++Signaling molecules and interaction+++Immune system	-1.67971	2.76256e-07	1.06816e-06
18441	'P2ry1'	mRNA	04015///Rap1 signaling pathway+++04080///Neuroactive ligand-receptor interaction+++04611///Platelet activation+++04742///Taste transduction	Environmental Information Processing+++Organismal Systems	Signal transduction+++Signaling molecules and interaction+++Immune system+++Sensory system	-1.51773	5.56351e-14	3.64442e-13
18505	'Pax3'	mRNA	05202///Transcriptional misregulation in cancer	Human Diseases	Cancer: overview	-1.12792	1.16286e-05	3.71756e-05
18534	'Pck1'	mRNA	00010///Glycolysis / Gluconeogenesis+++00020///Citrate cycle (TCA cycle)+++00620///Pyruvate metabolism+++03320///PPAR signaling pathway+++04068///FoxO signaling pathway+++04151///PI3K-Akt signaling pathway+++04152///AMPK signaling pathway+++04910///Insulin signaling pathway+++04920///Adipocytokine signaling pathway+++04922///Glucagon signaling pathway+++04931///Insulin resistance+++04964///Proxim…	Metabolism+++Organismal Systems+++Environmental Information Processing+++Human Diseases	Carbohydrate metabolism+++Endocrine system+++Signal transduction+++Endocrine and metabolic disease+++Excretory system	-1.58042	0	0
18548	'Pcsk1'	mRNA				-2.30364	4.11629e-05	0.000122197
18563	'Pcx'	mRNA	00020///Citrate cycle (TCA cycle)+++00620///Pyruvate metabolism+++01200///Carbon metabolism+++01230///Biosynthesis of amino acids	Metabolism	Carbohydrate metabolism+++Global and overview maps	-1.10518	1.87438e-239	1.9359e-237
18575	'Pde1c'	mRNA	00230///Purine metabolism+++04020///Calcium signaling pathway+++04740///Olfactory transduction+++04742///Taste transduction+++04924///Renin secretion+++05032///Morphine addiction	Metabolism+++Environmental Information Processing+++Organismal Systems+++Human Diseases	Nucleotide metabolism+++Signal transduction+++Sensory system+++Endocrine system+++Substance dependence	-2.01334	1.81489e-10	9.33509e-10
18667	'Pgr'	mRNA	04114///Oocyte meiosis+++04914///Progesterone-mediated oocyte maturation+++04915///Estrogen signaling pathway+++05207///Chemical carcinogenesis - receptor activation+++05224///Breast cancer	Cellular Processes+++Organismal Systems+++Human Diseases	Cell growth and death+++Endocrine system+++Cancer: overview+++Cancer: specific types	-1.06884	3.9795e-40	6.8854e-39
18682	'Phkg1'	mRNA	04020///Calcium signaling pathway+++04910///Insulin signaling pathway+++04922///Glucagon signaling pathway	Environmental Information Processing+++Organismal Systems	Signal transduction+++Endocrine system	-2.71343	2.7507e-20	2.49909e-19
18784	'Pla2g5'	mRNA	00564///Glycerophospholipid metabolism+++00565///Ether lipid metabolism+++00590///Arachidonic acid metabolism+++00591///Linoleic acid metabolism+++00592///alpha-Linolenic acid metabolism+++04014///Ras signaling pathway+++04270///Vascular smooth muscle contraction+++04972///Pancreatic secretion+++04975///Fat digestion and absorption	Metabolism+++Environmental Information Processing+++Organismal Systems	Lipid metabolism+++Signal transduction+++Circulatory system+++Digestive system	-1.03062	0.0108132	0.0210003
18802	'Plcd4'	mRNA	00562///Inositol phosphate metabolism+++04020///Calcium signaling pathway+++04070///Phosphatidylinositol signaling system+++04919///Thyroid hormone signaling pathway+++04933///AGE-RAGE signaling pathway in diabetic complications+++05131///Shigellosis	Metabolism+++Environmental Information Processing+++Organismal Systems+++Human Diseases	Carbohydrate metabolism+++Signal transduction+++Endocrine system+++Endocrine and metabolic disease+++Infectious disease: bacterial	-5.86351	2.86242e-15	2.02304e-14
18821	'Pln'	mRNA	04020///Calcium signaling pathway+++04022///cGMP-PKG signaling pathway+++04024///cAMP signaling pathway+++04261///Adrenergic signaling in cardiomyocytes+++04919///Thyroid hormone signaling pathway+++05414///Dilated cardiomyopathy+++05415///Diabetic cardiomyopathy	Environmental Information Processing+++Organismal Systems+++Human Diseases	Signal transduction+++Circulatory system+++Endocrine system+++Cardiovascular disease	-1.54519	0.00918266	0.0180902
18857	'Pmp2'	mRNA				-2.49005	0.00821168	0.0163283
18979	'Pon1'	mRNA				-1.45512	6.91317e-05	0.000198963
18985	'Pou2af1'	mRNA				-1.26315	1.48258e-118	7.15167e-117
18996	'Pou4f1'	mRNA				-2.49005	0.00821168	0.0163283
19016	'Pparg'	mRNA	03320///PPAR signaling pathway+++04152///AMPK signaling pathway+++04211///Longevity regulating pathway+++04380///Osteoclast differentiation+++04714///Thermogenesis+++04932///Non-alcoholic fatty liver disease+++05016///Huntington disease+++05200///Pathways in cancer+++05202///Transcriptional misregulation in cancer+++05216///Thyroid cancer+++05417///Lipid and atherosclerosis	Organismal Systems+++Environmental Information Processing+++Human Diseases	Endocrine system+++Signal transduction+++Aging+++Development and regeneration+++Environmental adaptation+++Endocrine and metabolic disease+++Neurodegenerative disease+++Cancer: overview+++Cancer: specific types+++Cardiovascular disease	-1.87862	3.26134e-133	1.81203e-131
19049	'Ppp1r1b'	mRNA	04024///cAMP signaling pathway+++04728///Dopaminergic synapse+++05030///Cocaine addiction+++05031///Amphetamine addiction+++05034///Alcoholism	Environmental Information Processing+++Organismal Systems+++Human Diseases	Signal transduction+++Nervous system+++Substance dependence	-1.5954	5.05719e-07	1.89659e-06
19073	'Srgn'	mRNA				-1.13615	0	0
19116	'Prlr'	mRNA	04060///Cytokine-cytokine receptor interaction+++04080///Neuroactive ligand-receptor interaction+++04151///PI3K-Akt signaling pathway+++04630///JAK-STAT signaling pathway+++04917///Prolactin signaling pathway	Environmental Information Processing+++Organismal Systems	Signaling molecules and interaction+++Signal transduction+++Endocrine system	-1.13361	3.05306e-275	3.59429e-273
19123	'Proc'	mRNA	04610///Complement and coagulation cascades	Organismal Systems	Immune system	-1.03062	0.00396422	0.0084026
19126	'Prom1'	mRNA	05202///Transcriptional misregulation in cancer	Human Diseases	Cancer: overview	-1.28438	3.63739e-45	7.03047e-44
19142	'Prss12'	mRNA				-1.51125	3.42988e-10	1.72159e-09
19152	'Prtn3'	mRNA				-1.1461	0.0182293	0.0338078
19207	'Ptch2'	mRNA	04340///Hedgehog signaling pathway+++05200///Pathways in cancer+++05217///Basal cell carcinoma	Environmental Information Processing+++Human Diseases	Signal transduction+++Cancer: overview+++Cancer: specific types	-1.9894	8.60398e-31	1.1505e-29
192113	'Atp12a'	mRNA	00190///Oxidative phosphorylation	Metabolism	Energy metabolism	-3.61558	0.0196858	0.0362455
19217	'Ptger2'	mRNA	04024///cAMP signaling pathway+++04080///Neuroactive ligand-receptor interaction+++04750///Inflammatory mediator regulation of TRP channels+++04924///Renin secretion+++05163///Human cytomegalovirus infection+++05200///Pathways in cancer	Environmental Information Processing+++Organismal Systems+++Human Diseases	Signal transduction+++Signaling molecules and interaction+++Sensory system+++Endocrine system+++Infectious disease: viral+++Cancer: overview	-1.15941	5.40941e-19	4.57626e-18
19218	'Ptger3'	mRNA	04020///Calcium signaling pathway+++04024///cAMP signaling pathway+++04080///Neuroactive ligand-receptor interaction+++04923///Regulation of lipolysis in adipocytes+++05163///Human cytomegalovirus infection+++05200///Pathways in cancer	Environmental Information Processing+++Organismal Systems+++Human Diseases	Signal transduction+++Signaling molecules and interaction+++Endocrine system+++Infectious disease: viral+++Cancer: overview	-1.36816	4.80385e-39	8.09538e-38
192190	'Pkhd1l1'	mRNA				-3.20054	0.000121751	0.000337924
192198	'Lrrc4'	mRNA	04360///Axon guidance+++04514///Cell adhesion molecules	Organismal Systems+++Environmental Information Processing	Development and regeneration+++Signaling molecules and interaction	-1.05919	0.0019207	0.00433533
192200	'Wfdc12'	mRNA				-4.8886	3.7323e-15	2.62242e-14
19225	'Ptgs2'	mRNA	00590///Arachidonic acid metabolism+++04064///NF-kappa B signaling pathway+++04370///VEGF signaling pathway+++04625///C-type lectin receptor signaling pathway+++04657///IL-17 signaling pathway+++04668///TNF signaling pathway+++04723///Retrograde endocannabinoid signaling+++04726///Serotonergic synapse+++04913///Ovarian steroidogenesis+++04921///Oxytocin signaling pathway+++04923///Regulation of l…	Metabolism+++Environmental Information Processing+++Organismal Systems+++Human Diseases	Lipid metabolism+++Signal transduction+++Immune system+++Nervous system+++Endocrine system+++Neurodegenerative disease+++Infectious disease: parasitic+++Infectious disease: viral+++Cancer: overview+++Cancer: specific types	-1.11808	1.19802e-14	8.1754e-14
19266	'Ptprd'	mRNA				-1.61558	5.35197e-29	6.75415e-28
192734	'Lrrc75b'	mRNA				-1.03062	2.45837e-12	1.44988e-11
19279	'Ptprr'	mRNA	04010///MAPK signaling pathway	Environmental Information Processing	Signal transduction	-1.40913	0.000681922	0.00167252
19288	'Ptx3'	mRNA				-1.17567	4.03326e-07	1.53273e-06
19293	'Pvalb'	mRNA				-4.75914	0	0
19301	'Pxmp2'	mRNA	04146///Peroxisome	Cellular Processes	Transport and catabolism	-1.25479	2.62606e-16	1.97277e-15
193034	'Trpv1'	mRNA	04080///Neuroactive ligand-receptor interaction+++04750///Inflammatory mediator regulation of TRP channels	Environmental Information Processing+++Organismal Systems	Signaling molecules and interaction+++Sensory system	-1.70047	0.000222532	0.00059296
19309	'Pygm'	mRNA	00500///Starch and sucrose metabolism+++04217///Necroptosis+++04910///Insulin signaling pathway+++04922///Glucagon signaling pathway+++04931///Insulin resistance	Metabolism+++Cellular Processes+++Organismal Systems+++Human Diseases	Carbohydrate metabolism+++Cell growth and death+++Endocrine system+++Endocrine and metabolic disease	-3.03442	0	0
19329	'Rab17'	mRNA				-1.21033	3.49592e-07	1.33698e-06
193322	'Oog1'	mRNA				-6.07501	1.95817e-09	9.18013e-09
19378	'Aldh1a2'	mRNA	00830///Retinol metabolism	Metabolism	Metabolism of cofactors and vitamins	-1.54519	0.000229352	0.00060983
19395	'Rasgrp2'	mRNA	04010///MAPK signaling pathway+++04014///Ras signaling pathway+++04015///Rap1 signaling pathway+++04062///Chemokine signaling pathway+++04611///Platelet activation+++05200///Pathways in cancer	Environmental Information Processing+++Organismal Systems+++Human Diseases	Signal transduction+++Immune system+++Cancer: overview	-1.01616	2.52174e-93	9.96563e-92
19416	'Rasd1'	mRNA	04713///Circadian entrainment+++04934///Cushing syndrome	Organismal Systems+++Human Diseases	Environmental adaptation+++Endocrine and metabolic disease	-1.36663	5.45884e-43	1.00437e-41
19417	'Rasgrf1'	mRNA	04010///MAPK signaling pathway+++04014///Ras signaling pathway+++04510///Focal adhesion	Environmental Information Processing+++Cellular Processes	Signal transduction+++Cellular community - eukaryotes	-1.04104	4.42797e-07	1.67235e-06
19662	'Rbp4'	mRNA				-1.86764	7.08233e-194	5.90253e-192
19692	'Reg1'	mRNA				-1.54519	0.00918266	0.0180902
19716	'Bex1'	mRNA				-1.16012	0.00091123	0.00218309
19894	'Rph3a'	mRNA				-4.03062	0.0052078	0.0108132
20167	'Rtn2'	mRNA				-2.356	1.95379e-110	8.84195e-109
20190	'Ryr1'	mRNA	04020///Calcium signaling pathway+++04371///Apelin signaling pathway+++04713///Circadian entrainment+++04730///Long-term depression+++04921///Oxytocin signaling pathway+++05017///Spinocerebellar ataxia+++05020///Prion disease+++05022///Pathways of neurodegeneration - multiple diseases	Environmental Information Processing+++Organismal Systems+++Human Diseases	Signal transduction+++Environmental adaptation+++Nervous system+++Endocrine system+++Neurodegenerative disease	-1.58441	1.09245e-131	5.97125e-130
20191	'Ryr2'	mRNA	04020///Calcium signaling pathway+++04024///cAMP signaling pathway+++04260///Cardiac muscle contraction+++04261///Adrenergic signaling in cardiomyocytes+++04371///Apelin signaling pathway+++04713///Circadian entrainment+++04911///Insulin secretion+++04921///Oxytocin signaling pathway+++04972///Pancreatic secretion+++05020///Prion disease+++05022///Pathways of neurodegeneration - multiple diseases…	Environmental Information Processing+++Organismal Systems+++Human Diseases	Signal transduction+++Circulatory system+++Environmental adaptation+++Endocrine system+++Digestive system+++Neurodegenerative disease+++Cardiovascular disease	-1.45946	0.000953713	0.00227757
20192	'Ryr3'	mRNA	04020///Calcium signaling pathway+++04371///Apelin signaling pathway+++04713///Circadian entrainment+++04921///Oxytocin signaling pathway+++04970///Salivary secretion+++05010///Alzheimer disease+++05012///Parkinson disease+++05020///Prion disease+++05022///Pathways of neurodegeneration - multiple diseases	Environmental Information Processing+++Organismal Systems+++Human Diseases	Signal transduction+++Environmental adaptation+++Endocrine system+++Digestive system+++Neurodegenerative disease	-1.33547	0.000715346	0.00174838
20203	'S100b'	mRNA				-1.96351	1.92162e-23	1.98957e-22
20249	'Scd1'	mRNA	01040///Biosynthesis of unsaturated fatty acids+++01212///Fatty acid metabolism+++03320///PPAR signaling pathway+++04152///AMPK signaling pathway+++04212///Longevity regulating pathway - worm+++04936///Alcoholic liver disease	Metabolism+++Organismal Systems+++Environmental Information Processing+++Human Diseases	Lipid metabolism+++Global and overview maps+++Endocrine system+++Signal transduction+++Aging+++Endocrine and metabolic disease	-1.60308	0	0
20257	'Stmn2'	mRNA				-1.70869	5.72784e-14	3.74624e-13
20277	'Scnn1b'	mRNA	04742///Taste transduction+++04960///Aldosterone-regulated sodium reabsorption	Organismal Systems	Sensory system+++Excretory system	-2.37457	2.15853e-36	3.39934e-35
20278	'Scnn1g'	mRNA	04742///Taste transduction+++04960///Aldosterone-regulated sodium reabsorption	Organismal Systems	Sensory system+++Excretory system	-1.45946	0.000953713	0.00227757
20292	'Ccl11'	mRNA	04060///Cytokine-cytokine receptor interaction+++04061///Viral protein interaction with cytokine and cytokine receptor+++04062///Chemokine signaling pathway+++04657///IL-17 signaling pathway+++05310///Asthma	Environmental Information Processing+++Organismal Systems+++Human Diseases	Signaling molecules and interaction+++Immune system+++Immune disease	-1.15443	1.80113e-41	3.22233e-40
20297	'Ccl20'	mRNA	04060///Cytokine-cytokine receptor interaction+++04061///Viral protein interaction with cytokine and cytokine receptor+++04062///Chemokine signaling pathway+++04657///IL-17 signaling pathway+++04668///TNF signaling pathway+++05323///Rheumatoid arthritis	Environmental Information Processing+++Organismal Systems+++Human Diseases	Signaling molecules and interaction+++Immune system+++Signal transduction+++Immune disease	-1.73106	0.022701	0.0412379
20301	'Ccl27a'	mRNA	04060///Cytokine-cytokine receptor interaction+++04061///Viral protein interaction with cytokine and cytokine receptor+++04062///Chemokine signaling pathway	Environmental Information Processing+++Organismal Systems	Signaling molecules and interaction+++Immune system	-2.36914	0.00282732	0.00617034
20307	'Ccl8'	mRNA	04060///Cytokine-cytokine receptor interaction+++04061///Viral protein interaction with cytokine and cytokine receptor+++04062///Chemokine signaling pathway	Environmental Information Processing+++Organismal Systems	Signaling molecules and interaction+++Immune system	-1.10301	9.70384e-296	1.21914e-293
20311	'Cxcl5'	mRNA	04060///Cytokine-cytokine receptor interaction+++04061///Viral protein interaction with cytokine and cytokine receptor+++04062///Chemokine signaling pathway+++04657///IL-17 signaling pathway+++04668///TNF signaling pathway+++05133///Pertussis+++05323///Rheumatoid arthritis	Environmental Information Processing+++Organismal Systems+++Human Diseases	Signaling molecules and interaction+++Immune system+++Signal transduction+++Infectious disease: bacterial+++Immune disease	-1.23573	7.53134e-06	2.46697e-05
20339	'Sele'	mRNA	04514///Cell adhesion molecules+++04668///TNF signaling pathway+++04933///AGE-RAGE signaling pathway in diabetic complications+++05143///African trypanosomiasis+++05144///Malaria+++05417///Lipid and atherosclerosis+++05418///Fluid shear stress and atherosclerosis	Environmental Information Processing+++Human Diseases	Signaling molecules and interaction+++Signal transduction+++Endocrine and metabolic disease+++Infectious disease: parasitic+++Cardiovascular disease	-2.35255	1.07737e-06	3.90305e-06
20344	'Selp'	mRNA	04514///Cell adhesion molecules+++04613///Neutrophil extracellular trap formation+++05144///Malaria+++05150///Staphylococcus aureus infection+++05171///Coronavirus disease - COVID-19+++05417///Lipid and atherosclerosis	Environmental Information Processing+++Organismal Systems+++Human Diseases	Signaling molecules and interaction+++Immune system+++Infectious disease: parasitic+++Infectious disease: bacterial+++Infectious disease: viral+++Cardiovascular disease	-1.10707	2.22534e-15	1.58408e-14
20348	'Sema3c'	mRNA	04360///Axon guidance	Organismal Systems	Development and regeneration	-1.11856	5.40675e-36	8.44365e-35
20370	'Sez6'	mRNA				-2.83797	0.00137531	0.00319664
20391	'Sgca'	mRNA	05410///Hypertrophic cardiomyopathy+++05412///Arrhythmogenic right ventricular cardiomyopathy+++05414///Dilated cardiomyopathy+++05416///Viral myocarditis	Human Diseases	Cardiovascular disease	-1.14104	6.89316e-06	2.26786e-05
20423	'Shh'	mRNA	04340///Hedgehog signaling pathway+++04360///Axon guidance+++05200///Pathways in cancer+++05205///Proteoglycans in cancer+++05217///Basal cell carcinoma+++05226///Gastric cancer	Environmental Information Processing+++Organismal Systems+++Human Diseases	Signal transduction+++Development and regeneration+++Cancer: overview+++Cancer: specific types	-2.44566	0.00160382	0.00368026
20449	'St8sia1'	mRNA	00601///Glycosphingolipid biosynthesis - lacto and neolacto series+++00603///Glycosphingolipid biosynthesis - globo and isoglobo series+++00604///Glycosphingolipid biosynthesis - ganglio series	Metabolism	Glycan biosynthesis and metabolism	-1.28627	3.62956e-41	6.44554e-40
20450	'St8sia2'	mRNA				-4.03062	0.0052078	0.0108132
20500	'Slc13a2'	mRNA				-1.65211	0.000110232	0.000308059
20511	'Slc1a2'	mRNA	04721///Synaptic vesicle cycle+++04724///Glutamatergic synapse+++05014///Amyotrophic lateral sclerosis+++05016///Huntington disease	Organismal Systems+++Human Diseases	Nervous system+++Neurodegenerative disease	-1.73844	1.64632e-27	1.95457e-26
20512	'Slc1a3'	mRNA	04721///Synaptic vesicle cycle+++04724///Glutamatergic synapse+++05016///Huntington disease	Organismal Systems+++Human Diseases	Nervous system+++Neurodegenerative disease	-1.53608	2.30744e-61	6.06018e-60
20518	'Slc22a2'	mRNA	05231///Choline metabolism in cancer	Human Diseases	Cancer: overview	-3.03062	0.000410898	0.0010447
20519	'Slc22a3'	mRNA	05231///Choline metabolism in cancer	Human Diseases	Cancer: overview	-2.24254	1.3591e-46	2.70775e-45
20522	'Slc23a1'	mRNA	04977///Vitamin digestion and absorption	Organismal Systems	Digestive system	-2.1461	0.000201189	0.000538691
20528	'Slc2a4'	mRNA	04068///FoxO signaling pathway+++04152///AMPK signaling pathway+++04910///Insulin signaling pathway+++04920///Adipocytokine signaling pathway+++04930///Type II diabetes mellitus+++04931///Insulin resistance+++05415///Diabetic cardiomyopathy	Environmental Information Processing+++Organismal Systems+++Human Diseases	Signal transduction+++Endocrine system+++Endocrine and metabolic disease+++Cardiovascular disease	-1.87042	4.86152e-141	2.84179e-139
20531	'Slc34a2'	mRNA	04928///Parathyroid hormone synthesis, secretion and action+++04978///Mineral absorption	Organismal Systems	Endocrine system+++Digestive system	-2.69358	3.31618e-10	1.6665e-09
20618	'Sncg'	mRNA				-3.58852	0	0
20646	'Snrpn'	mRNA				-1.53528	2.15761e-12	1.27719e-11
20649	'Sntb1'	mRNA				-1.17243	2.30127e-47	4.67332e-46
20657	'Sod3'	mRNA				-1.44965	6.96676e-261	7.71614e-259
20661	'Sort1'	mRNA	04142///Lysosome+++04722///Neurotrophin signaling pathway+++04979///Cholesterol metabolism	Cellular Processes+++Organismal Systems	Transport and catabolism+++Nervous system+++Digestive system	-1.32286	2.01126e-166	1.3764e-164
20669	'Sox14'	mRNA				-2.44566	0.00160382	0.00368026
20679	'Sox6'	mRNA				-1.62536	1.95702e-13	1.2358e-12
20701	'Serpina1b'	mRNA	04610///Complement and coagulation cascades	Organismal Systems	Immune system	-1.52661	0	0
20702	'Serpina1c'	mRNA	04610///Complement and coagulation cascades	Organismal Systems	Immune system	-1.23947	5.39065e-159	3.55889e-157
20703	'Serpina1d'	mRNA	04610///Complement and coagulation cascades	Organismal Systems	Immune system	-1.30352	1.18779e-05	3.7951e-05
207215	'Fbxo40'	mRNA				-2.05487	4.4216e-28	5.37456e-27
207393	'Elfn2'	mRNA				-1.94679	1.1575e-25	1.29564e-24
20741	'Sptb'	mRNA				-1.00108	1.636e-12	9.75285e-12
20743	'Sptbn2'	mRNA	05017///Spinocerebellar ataxia+++05022///Pathways of neurodegeneration - multiple diseases	Human Diseases	Neurodegenerative disease	-1.07037	4.28343e-17	3.35871e-16
20755	'Sprr2a1'	mRNA				-4.33936	1.07438e-23	1.12134e-22
20760	'Sprr2f'	mRNA				-2.35255	0.0147493	0.0278525
20776	'Tmie'	mRNA				-1.13155	2.47002e-08	1.05809e-07
207921	'Fam228b'	mRNA				-1.76758	5.00892e-05	0.000147036
208158	'Map6d1'	mRNA				-1.03062	0.00325091	0.00700757
20856	'Stc2'	mRNA				-1.07766	2.1762e-124	1.09362e-122
208943	'Myo5c'	mRNA	05130///Pathogenic Escherichia coli infection	Human Diseases	Infectious disease: bacterial	-1.92874	2.95778e-18	2.44089e-17
20899	'Stra8'	mRNA				-1.35255	0.00838675	0.0166459
208994	'Fam83b'	mRNA				-1.15738	1.38487e-06	4.95785e-06
209195	'Clic6'	mRNA				-1.80075	2.90405e-42	5.30257e-41
209378	'Itih5'	mRNA				-1.19555	2.31786e-142	1.38373e-140
209387	'Trim30d'	mRNA	05170///Human immunodeficiency virus 1 infection	Human Diseases	Infectious disease: viral	-1.99112	3.12623e-24	3.32261e-23
209590	'Il23r'	mRNA	04060///Cytokine-cytokine receptor interaction+++04630///JAK-STAT signaling pathway+++04659///Th17 cell differentiation+++05200///Pathways in cancer+++05321///Inflammatory bowel disease	Environmental Information Processing+++Organismal Systems+++Human Diseases	Signaling molecules and interaction+++Signal transduction+++Immune system+++Cancer: overview+++Immune disease	-1.39985	0.00258432	0.00568236
20962	'Sycp3'	mRNA	03440///Homologous recombination	Genetic Information Processing	Replication and repair	-1.67832	2.04003e-09	9.55323e-09
20974	'Syngr3'	mRNA				-1.32608	0.00697079	0.0140694
209743	'Minar1'	mRNA				-1.97491	6.78499e-15	4.69869e-14
20980	'Syt2'	mRNA				-2.20054	0.0263086	0.0471426
210027	'Slc35f3'	mRNA				-1.23029	2.86954e-09	1.32899e-08
210940	'4931408C20Rik'	mRNA				-2.69358	0.000286044	0.00074706
211623	'Plac9a'	mRNA				-1.28627	4.11249e-08	1.72955e-07
211949	'Spsb4'	mRNA				-1.96649	1.01314e-10	5.31347e-10
211961	'Asxl3'	mRNA				-1.86712	0.000873004	0.00210003
212733	'Bicdl2'	mRNA				-1.25301	8.68865e-07	3.18401e-06
212933	'Pm20d1'	mRNA				-1.29365	1.54137e-05	4.86207e-05
213311	'Fbxl21'	mRNA				-1.13016	0.0121525	0.023352
213603	'Slc44a3'	mRNA	05231///Choline metabolism in cancer	Human Diseases	Cancer: overview	-1.16088	6.21137e-15	4.31566e-14
213765	'Nutm1'	mRNA				-2.20054	0.0263086	0.0471426
21390	'Tbxa2r'	mRNA	04020///Calcium signaling pathway+++04080///Neuroactive ligand-receptor interaction+++04611///Platelet activation	Environmental Information Processing+++Organismal Systems	Signal transduction+++Signaling molecules and interaction+++Immune system	-1.09475	1.36217e-10	7.09751e-10
21393	'Tcap'	mRNA				-1.11734	1.21916e-45	2.38657e-44
21407	'Tcf15'	mRNA				-1.1946	1.40745e-07	5.60415e-07
214112	'Nipal4'	mRNA				-1.90509	0.025219	0.0453639
21419	'Tfap2b'	mRNA				-1.44406	4.36864e-42	7.94234e-41
214523	'Tmprss4'	mRNA	05164///Influenza A	Human Diseases	Infectious disease: viral	-1.00025	0.00449395	0.0094546
214531	'Tmprss13'	mRNA				-1.24719	2.38155e-19	2.05186e-18
214779	'Zfp879'	mRNA	05168///Herpes simplex virus 1 infection	Human Diseases	Infectious disease: viral	-1.25301	0.0227767	0.0413531
214804	'Syde2'	mRNA				-1.37545	1.76459e-09	8.30498e-09
214922	'Slc39a2'	mRNA	05010///Alzheimer disease+++05012///Parkinson disease	Human Diseases	Neurodegenerative disease	-1.05528	0.000879051	0.00211382
215446	'Entpd3'	mRNA	00230///Purine metabolism+++00240///Pyrimidine metabolism+++05169///Epstein-Barr virus infection	Metabolism+++Human Diseases	Nucleotide metabolism+++Infectious disease: viral	-1.10628	1.38354e-07	5.5168e-07
215772	'Adgb'	mRNA				-1.20054	0.00041457	0.00105316
215890	'Clvs2'	mRNA				-2.55418	0.000105653	0.000296272
215929	'Mfsd4b1'	mRNA				-2.83797	0.00137531	0.00319664
216021	'Stox1'	mRNA				-1.03062	0.00396422	0.0084026
216148	'Shc2'	mRNA	01521///EGFR tyrosine kinase inhibitor resistance+++01522///Endocrine resistance+++04012///ErbB signaling pathway+++04014///Ras signaling pathway+++04062///Chemokine signaling pathway+++04072///Phospholipase D signaling pathway+++04370///VEGF signaling pathway+++04510///Focal adhesion+++04650///Natural killer cell mediated cytotoxicity+++04722///Neurotrophin signaling pathway+++04910///Insulin si…	Human Diseases+++Environmental Information Processing+++Organismal Systems+++Cellular Processes	Drug resistance: antineoplastic+++Signal transduction+++Immune system+++Cellular community - eukaryotes+++Nervous system+++Endocrine system+++Substance dependence+++Infectious disease: bacterial+++Cancer: specific types	-1.01138	5.19861e-13	3.19644e-12
216166	'Plk5'	mRNA				-1.79615	0.00751458	0.0150847
216225	'Slc5a8'	mRNA				-1.63396	6.98485e-08	2.86246e-07
216343	'Tph2'	mRNA	00380///Tryptophan metabolism+++00790///Folate biosynthesis+++04361///Axon regeneration+++04726///Serotonergic synapse	Metabolism+++Organismal Systems	Amino acid metabolism+++Metabolism of cofactors and vitamins+++Development and regeneration+++Nervous system	-3.83797	0.0100818	0.0197127
216441	'Slc26a10'	mRNA				-1.45688	2.38262e-10	1.21182e-09
216616	'Efemp1'	mRNA				-1.24703	5.48841e-49	1.1393e-47
216974	'Proca1'	mRNA				-1.31265	4.80954e-14	3.16778e-13
217012	'Unc45b'	mRNA				-1.03833	3.63864e-24	3.85261e-23
217082	'Hlf'	mRNA	04711///Circadian rhythm - fly	Organismal Systems	Environmental adaptation	-1.15753	9.21231e-20	8.16689e-19
217217	'Asb16'	mRNA				-1.81912	5.53993e-05	0.000161497
217316	'Slc16a5'	mRNA				-1.26411	4.10775e-11	2.22003e-10
217371	'Rab40b'	mRNA				-1.08611	5.00076e-06	1.67405e-05
21743	'Inmt'	mRNA	00380///Tryptophan metabolism+++00450///Selenocompound metabolism	Metabolism	Amino acid metabolism+++Metabolism of other amino acids	-1.4392	1.54983e-16	1.17741e-15
217682	'Plekhd1'	mRNA				-1.15261	0.00466606	0.00978124
217721	'Flvcr2'	mRNA				-1.11308	0.000124274	0.000343878
21834	'Thrb'	mRNA	04080///Neuroactive ligand-receptor interaction+++04919///Thyroid hormone signaling pathway	Environmental Information Processing+++Organismal Systems	Signaling molecules and interaction+++Endocrine system	-1.03062	1.08254e-09	5.20108e-09
21835	'Thrsp'	mRNA				-1.21564	0	0
218763	'Lrrc3b'	mRNA				-1.54519	0.000229352	0.00060983
218820	'Zfp503'	mRNA				-1.03686	1.38564e-38	2.30506e-37
218865	'Chdh'	mRNA	00260///Glycine, serine and threonine metabolism	Metabolism	Amino acid metabolism	-1.28681	1.78314e-32	2.51207e-31
21906	'Otop1'	mRNA				-1.03062	0.00883129	0.0174378
219134	'Shisa2'	mRNA				-1.24158	5.58999e-24	5.88908e-23
21922	'Clec3b'	mRNA				-1.33489	4.35004e-62	1.14965e-60
21925	'Tnnc2'	mRNA	04020///Calcium signaling pathway	Environmental Information Processing	Signal transduction	-3.19726	0	0
219257	'Pcdh20'	mRNA				-1.38112	0.000130437	0.000359926
21930	'Tnfaip6'	mRNA				-1.05823	4.78526e-19	4.05638e-18
21947	'Cd40lg'	mRNA	04060///Cytokine-cytokine receptor interaction+++04064///NF-kappa B signaling pathway+++04514///Cell adhesion molecules+++04660///T cell receptor signaling pathway+++04672///Intestinal immune network for IgA production+++05144///Malaria+++05145///Toxoplasmosis+++05310///Asthma+++05320///Autoimmune thyroid disease+++05322///Systemic lupus erythematosus+++05330///Allograft rejection+++05340///Prima…	Environmental Information Processing+++Organismal Systems+++Human Diseases	Signaling molecules and interaction+++Signal transduction+++Immune system+++Infectious disease: parasitic+++Immune disease+++Cardiovascular disease	-1.043	3.48516e-06	1.18843e-05
21953	'Tnni2'	mRNA				-2.53382	0	0
21957	'Tnnt3'	mRNA				-2.71035	0	0
21987	'Tpd52l1'	mRNA				-1.04811	8.72055e-05	0.000247447
22004	'Tpm2'	mRNA	04260///Cardiac muscle contraction+++04261///Adrenergic signaling in cardiomyocytes+++05410///Hypertrophic cardiomyopathy+++05414///Dilated cardiomyopathy	Organismal Systems+++Human Diseases	Circulatory system+++Cardiovascular disease	-1.28549	0	0
22068	'Trpc6'	mRNA	04022///cGMP-PKG signaling pathway+++04360///Axon guidance	Environmental Information Processing+++Organismal Systems	Signal transduction+++Development and regeneration	-1.10202	1.38336e-13	8.82157e-13
22095	'Tshr'	mRNA	04024///cAMP signaling pathway+++04080///Neuroactive ligand-receptor interaction+++04918///Thyroid hormone synthesis+++04923///Regulation of lipolysis in adipocytes+++05320///Autoimmune thyroid disease	Environmental Information Processing+++Organismal Systems+++Human Diseases	Signal transduction+++Signaling molecules and interaction+++Endocrine system+++Immune disease	-2.56889	1.75176e-132	9.63753e-131
22138	'Ttn'	mRNA	05410///Hypertrophic cardiomyopathy+++05414///Dilated cardiomyopathy	Human Diseases	Cardiovascular disease	-1.26961	0	0
22152	'Tubb3'	mRNA	04145///Phagosome+++04540///Gap junction+++05010///Alzheimer disease+++05012///Parkinson disease+++05014///Amyotrophic lateral sclerosis+++05016///Huntington disease+++05020///Prion disease+++05022///Pathways of neurodegeneration - multiple diseases+++05130///Pathogenic Escherichia coli infection+++05132///Salmonella infection	Cellular Processes+++Human Diseases	Transport and catabolism+++Cellular community - eukaryotes+++Neurodegenerative disease+++Infectious disease: bacterial	-1.86712	0.000873004	0.00210003
22157	'Tulp1'	mRNA				-1.56667	0.00153048	0.00352448
22223	'Uchl1'	mRNA	05012///Parkinson disease+++05022///Pathways of neurodegeneration - multiple diseases	Human Diseases	Neurodegenerative disease	-1.03062	0.00266766	0.00584996
22229	'Ucp3'	mRNA				-1.32013	8.27269e-16	6.06844e-15
22239	'Ugt8a'	mRNA	00565///Ether lipid metabolism+++00600///Sphingolipid metabolism	Metabolism	Lipid metabolism	-2.61558	1.10486e-07	4.45304e-07
22253	'Unc5c'	mRNA	04360///Axon guidance	Organismal Systems	Development and regeneration	-1.06165	2.44706e-05	7.50934e-05
22270	'Upk3a'	mRNA	05219///Bladder cancer	Human Diseases	Cancer: specific types	-1.03062	2.45837e-12	1.44988e-11
223337	'Ugt3a2'	mRNA				-3.20054	0.00658548	0.013359
22370	'Vtn'	mRNA	04151///PI3K-Akt signaling pathway+++04510///Focal adhesion+++04512///ECM-receptor interaction+++04610///Complement and coagulation cascades+++05165///Human papillomavirus infection+++05205///Proteoglycans in cancer	Environmental Information Processing+++Cellular Processes+++Organismal Systems+++Human Diseases	Signal transduction+++Cellular community - eukaryotes+++Signaling molecules and interaction+++Immune system+++Infectious disease: viral+++Cancer: overview	-1.08783	2.13575e-29	2.73841e-28
22371	'Vwf'	mRNA	04151///PI3K-Akt signaling pathway+++04510///Focal adhesion+++04512///ECM-receptor interaction+++04610///Complement and coagulation cascades+++04611///Platelet activation+++04613///Neutrophil extracellular trap formation+++05165///Human papillomavirus infection+++05171///Coronavirus disease - COVID-19	Environmental Information Processing+++Cellular Processes+++Organismal Systems+++Human Diseases	Signal transduction+++Cellular community - eukaryotes+++Signaling molecules and interaction+++Immune system+++Infectious disease: viral	-1.23467	4.43351e-99	1.84748e-97
223780	'Adm2'	mRNA	04080///Neuroactive ligand-receptor interaction+++04270///Vascular smooth muscle contraction	Environmental Information Processing+++Organismal Systems	Signaling molecules and interaction+++Circulatory system	-1.33117	2.02539e-41	3.61584e-40
223920	'Soat2'	mRNA	00100///Steroid biosynthesis+++04979///Cholesterol metabolism	Metabolism+++Organismal Systems	Lipid metabolism+++Digestive system	-1.29026	3.38662e-11	1.84034e-10
224079	'Atp13a4'	mRNA				-1.79615	0.00751458	0.0150847
224129	'Adcy5'	mRNA	00230///Purine metabolism+++01522///Endocrine resistance+++04015///Rap1 signaling pathway+++04022///cGMP-PKG signaling pathway+++04024///cAMP signaling pathway+++04062///Chemokine signaling pathway+++04072///Phospholipase D signaling pathway+++04114///Oocyte meiosis+++04211///Longevity regulating pathway+++04213///Longevity regulating pathway - multiple species+++04261///Adrenergic signaling in c…	Metabolism+++Human Diseases+++Environmental Information Processing+++Organismal Systems+++Cellular Processes	Nucleotide metabolism+++Drug resistance: antineoplastic+++Signal transduction+++Immune system+++Cell growth and death+++Aging+++Circulatory system+++Cellular community - eukaryotes+++Environmental adaptation+++Nervous system+++Sensory system+++Endocrine system+++Endocrine and metabolic disease+++Digestive system+++Neurodegenerative disease+++Substance dependence+++Infectious disease: viral+++Canc…	-2.06794	2.8255e-114	1.31765e-112
22431	'Wt1'	mRNA	05202///Transcriptional misregulation in cancer	Human Diseases	Cancer: overview	-2.98482	1.05028e-06	3.81066e-06
224419	'Map3k7cl'	mRNA				-1.09933	3.29375e-05	9.94446e-05
22445	'Xlr3a'	mRNA				-1.77065	5.77444e-05	0.000167869
224997	'Dlgap1'	mRNA	04724///Glutamatergic synapse	Organismal Systems	Nervous system	-1.35255	0.0183841	0.0340554
225256	'Dsg1b'	mRNA	05150///Staphylococcus aureus infection	Human Diseases	Infectious disease: bacterial	-2.02073	8.78412e-08	3.57027e-07
225266	'Klhl14'	mRNA				-1.83797	8.27457e-07	3.04154e-06
225341	'Lims2'	mRNA				-1.39897	3.47817e-54	8.04326e-53
225600	'Pde6a'	mRNA	00230///Purine metabolism+++04744///Phototransduction	Metabolism+++Organismal Systems	Nucleotide metabolism+++Sensory system	-2.20054	0.0263086	0.0471426
225609	'Gm9949'	mRNA				-1.61558	0.00582842	0.0119653
225742	'St8sia5'	mRNA	00604///Glycosphingolipid biosynthesis - ganglio series	Metabolism	Glycan biosynthesis and metabolism	-3.35255	3.58842e-05	0.000107637
225872	'Npas4'	mRNA				-1.23573	7.53134e-06	2.46697e-05
225908	'Myrf'	mRNA				-2.35255	2.30623e-07	9.00822e-07
226049	'Dmrt2'	mRNA				-1.89044	1.16785e-30	1.55914e-29
226143	'Cyp2c23'	mRNA	00140///Steroid hormone biosynthesis+++00590///Arachidonic acid metabolism+++00591///Linoleic acid metabolism+++00830///Retinol metabolism+++04726///Serotonergic synapse+++04750///Inflammatory mediator regulation of TRP channels+++05204///Chemical carcinogenesis - DNA adducts	Metabolism+++Organismal Systems+++Human Diseases	Lipid metabolism+++Metabolism of cofactors and vitamins+++Nervous system+++Sensory system+++Cancer: overview	-1.49005	0.00781117	0.0155973
22634	'Plagl1'	mRNA				-1.26194	2.37632e-19	2.0484e-18
22673	'Zfp185'	mRNA				-1.64886	1.04316e-26	1.20698e-25
226777	'C130074G19Rik'	mRNA				-1.07438	3.67625e-134	2.06989e-132
22678	'Zfp2'	mRNA				-1.04008	1.19813e-07	4.80366e-07
226866	'Sbspon'	mRNA				-2.46358	3.85548e-05	0.000115073
226999	'Slc9a2'	mRNA				-3.61558	3.09269e-06	1.0631e-05
227485	'Cdh19'	mRNA				-1.12373	2.52091e-07	9.79223e-07
228775	'Trib3'	mRNA	04931///Insulin resistance	Human Diseases	Endocrine and metabolic disease	-1.40792	5.43301e-48	1.11271e-46
228785	'Mylk2'	mRNA	04020///Calcium signaling pathway+++04022///cGMP-PKG signaling pathway+++04270///Vascular smooth muscle contraction+++04371///Apelin signaling pathway+++04510///Focal adhesion+++04611///Platelet activation+++04810///Regulation of actin cytoskeleton+++04921///Oxytocin signaling pathway+++04971///Gastric acid secretion	Environmental Information Processing+++Organismal Systems+++Cellular Processes	Signal transduction+++Circulatory system+++Cellular community - eukaryotes+++Immune system+++Cell motility+++Endocrine system+++Digestive system	-1.654	6.27762e-64	1.71564e-62
229320	'Clrn1'	mRNA				-1.12288	1.28761e-06	4.62884e-06
229665	'Ampd1'	mRNA	00230///Purine metabolism	Metabolism	Nucleotide metabolism	-3.76283	1.74879e-104	7.60747e-103
229687	'Chil5'	mRNA				-1.29365	0.00223859	0.00499327
229722	'Elapor1'	mRNA				-1.23039	8.56345e-14	5.54057e-13
230576	'Ttc22'	mRNA				-1.41528	0.000183157	0.000493669
230612	'Slc5a9'	mRNA				-2.53963	4.13577e-12	2.40089e-11
230806	'Crybg2'	mRNA				-1.45688	0.000255017	0.000672023
230868	'Igsf21'	mRNA				-2.4754	2.69701e-08	1.15122e-07
231134	'Dok7'	mRNA				-1.61558	0.00176923	0.00402527
231148	'Ablim2'	mRNA	04360///Axon guidance	Organismal Systems	Development and regeneration	-1.22564	1.17859e-10	6.17157e-10
231162	'Cytl1'	mRNA				-3.00025	1.67884e-09	7.92353e-09
231440	'Parm1'	mRNA				-1.52507	4.84318e-32	6.72176e-31
231510	'Gpat3'	mRNA	00561///Glycerolipid metabolism+++00564///Glycerophospholipid metabolism	Metabolism	Lipid metabolism	-1.89312	3.3653e-155	2.17903e-153
231832	'Tmem184a'	mRNA				-1.44847	3.82783e-13	2.37704e-12
232016	'Itprid1'	mRNA				-1.14262	4.98715e-21	4.67216e-20
232345	'A2m'	mRNA	04610///Complement and coagulation cascades	Organismal Systems	Immune system	-1.43501	0.000216388	0.000577503
232493	'Gys2'	mRNA	00500///Starch and sucrose metabolism+++04151///PI3K-Akt signaling pathway+++04152///AMPK signaling pathway+++04910///Insulin signaling pathway+++04922///Glucagon signaling pathway+++04931///Insulin resistance+++05415///Diabetic cardiomyopathy	Metabolism+++Environmental Information Processing+++Organismal Systems+++Human Diseases	Carbohydrate metabolism+++Signal transduction+++Endocrine system+++Endocrine and metabolic disease+++Cardiovascular disease	-1.51605	7.09785e-22	6.92307e-21
233066	'Syne4'	mRNA				-1.07463	1.95308e-11	1.08052e-10
233079	'Ffar2'	mRNA	04024///cAMP signaling pathway	Environmental Information Processing	Signal transduction	-2.11635	1.95575e-25	2.17615e-24
233081	'Ffar1'	mRNA	04911///Insulin secretion	Organismal Systems	Endocrine system	-1.06624	0.00516412	0.0107357
233186	'Siglecf'	mRNA				-1.34321	4.18813e-06	1.41524e-05
233199	'Mybpc2'	mRNA				-2.52871	0	0
233221	'Mrgpra1'	mRNA				-1.56113	0.00276498	0.00604212
233246	'Ano5'	mRNA				-2.88477	6.27664e-17	4.8762e-16
233332	'Adamts17'	mRNA				-1.13016	7.33959e-05	0.000210462
233549	'Mogat2'	mRNA	00561///Glycerolipid metabolism+++04975///Fat digestion and absorption	Metabolism+++Organismal Systems	Lipid metabolism+++Digestive system	-1.76758	0.00413773	0.00874395
233752	'Insc'	mRNA				-1.69358	0.000125089	0.00034602
234267	'Gpm6a'	mRNA				-1.12373	0.000266415	0.000700468
234564	'Ces1f'	mRNA	00983///Drug metabolism - other enzymes	Metabolism	Xenobiotics biodegradation and metabolism	-2.01485	2.50663e-89	9.50429e-88
234673	'Ces2e'	mRNA	00983///Drug metabolism - other enzymes	Metabolism	Xenobiotics biodegradation and metabolism	-1.52812	6.25031e-05	0.000181171
234725	'Zfp612'	mRNA	05168///Herpes simplex virus 1 infection	Human Diseases	Infectious disease: viral	-1.03984	8.25283e-08	3.36164e-07
234889	'Gucy1a2'	mRNA	00230///Purine metabolism+++04022///cGMP-PKG signaling pathway+++04270///Vascular smooth muscle contraction+++04540///Gap junction+++04611///Platelet activation+++04713///Circadian entrainment+++04730///Long-term depression+++04921///Oxytocin signaling pathway+++04924///Renin secretion+++04970///Salivary secretion	Metabolism+++Environmental Information Processing+++Organismal Systems+++Cellular Processes	Nucleotide metabolism+++Signal transduction+++Circulatory system+++Cellular community - eukaryotes+++Immune system+++Environmental adaptation+++Nervous system+++Endocrine system+++Digestive system	-1.04322	4.20691e-06	1.42101e-05
235135	'Tmem45b'	mRNA				-2.65288	1.30201e-193	1.07977e-191
235180	'Fez1'	mRNA				-1.38426	0.000273122	0.000716536
235281	'Scn3b'	mRNA				-1.21825	0.00185678	0.004206
235379	'Gldn'	mRNA				-4.42294	3.47145e-06	1.18459e-05
235402	'Lingo1'	mRNA				-1.06165	0.00284761	0.00620857
235599	'6430571L13Rik'	mRNA				-1.81198	1.31662e-06	4.72557e-06
235636	'Rtp3'	mRNA				-1.86069	1.07682e-07	4.34626e-07
236366	'5730507C01Rik'	mRNA				-1.75309	0.000249958	0.000659877
237310	'Il22ra2'	mRNA	04630///JAK-STAT signaling pathway	Environmental Information Processing	Signal transduction	-1.24651	1.89426e-17	1.51136e-16
237387	'Lrrc3'	mRNA				-1.23225	8.34026e-09	3.71058e-08
237403	'Lingo3'	mRNA				-3.03062	0.0124827	0.023921
237553	'Trhde'	mRNA				-1.58082	0.000149104	0.00040809
237611	'Stac3'	mRNA				-1.86186	3.88736e-28	4.74574e-27
237754	'Btnl9'	mRNA				-1.43733	1.51305e-28	1.87848e-27
237758	'Zfp454'	mRNA	05168///Herpes simplex virus 1 infection	Human Diseases	Infectious disease: viral	-1.41764	0.00144257	0.0033387
237858	'Trarg1'	mRNA				-1.17183	1.62421e-88	6.07636e-87
23831	'Car14'	mRNA	00910///Nitrogen metabolism	Metabolism	Energy metabolism	-1.56667	0.00153048	0.00352448
238405	'Adam6b'	mRNA				-2.74505	0.000191443	0.000514273
23844	'Clca1'	mRNA	04924///Renin secretion+++04972///Pancreatic secretion	Organismal Systems	Endocrine system+++Digestive system	-6.40952	3.0725e-178	2.26866e-176
238555	'Btn2a2'	mRNA				-1.42917	0.00307216	0.00665763
238564	'Mylk4'	mRNA	04020///Calcium signaling pathway+++04022///cGMP-PKG signaling pathway+++04270///Vascular smooth muscle contraction+++04371///Apelin signaling pathway+++04510///Focal adhesion+++04611///Platelet activation+++04810///Regulation of actin cytoskeleton+++04921///Oxytocin signaling pathway+++04971///Gastric acid secretion	Environmental Information Processing+++Organismal Systems+++Cellular Processes	Signal transduction+++Circulatory system+++Cellular community - eukaryotes+++Immune system+++Cell motility+++Endocrine system+++Digestive system	-5.10101	2.68509e-41	4.7885e-40
23887	'Ggt5'	mRNA	00430///Taurine and hypotaurine metabolism+++00480///Glutathione metabolism+++00590///Arachidonic acid metabolism	Metabolism	Metabolism of other amino acids+++Lipid metabolism	-1.14904	1.27449e-78	4.24872e-77
239114	'Il17d'	mRNA	04060///Cytokine-cytokine receptor interaction+++04625///C-type lectin receptor signaling pathway+++04630///JAK-STAT signaling pathway+++04657///IL-17 signaling pathway	Environmental Information Processing+++Organismal Systems	Signaling molecules and interaction+++Immune system+++Signal transduction	-1.40146	2.71844e-06	9.41859e-06
23928	'Lamc3'	mRNA	04151///PI3K-Akt signaling pathway+++04510///Focal adhesion+++04512///ECM-receptor interaction+++05145///Toxoplasmosis+++05146///Amoebiasis+++05165///Human papillomavirus infection+++05200///Pathways in cancer+++05222///Small cell lung cancer	Environmental Information Processing+++Cellular Processes+++Human Diseases	Signal transduction+++Cellular community - eukaryotes+++Signaling molecules and interaction+++Infectious disease: parasitic+++Infectious disease: viral+++Cancer: overview+++Cancer: specific types	-1.35031	3.43359e-21	3.2438e-20
23934	'Ly6h'	mRNA				-1.54519	0.000229352	0.00060983
239364	'Tspyl5'	mRNA				-1.51605	0.00236847	0.00525131
23945	'Mgll'	mRNA	00561///Glycerolipid metabolism+++04714///Thermogenesis+++04723///Retrograde endocannabinoid signaling+++04923///Regulation of lipolysis in adipocytes	Metabolism+++Organismal Systems	Lipid metabolism+++Environmental adaptation+++Nervous system+++Endocrine system	-1.53048	0	0
239463	'Fam83a'	mRNA				-1.25641	5.41992e-17	4.22232e-16
239530	'Gpr20'	mRNA				-2.03062	0.00164732	0.00377136
239650	'Ccdc184'	mRNA				-1.23225	0.0186681	0.0345207
239652	'Zfp641'	mRNA	05168///Herpes simplex virus 1 infection	Human Diseases	Infectious disease: viral	-1.25944	1.55546e-05	4.90196e-05
23966	'Tenm4'	mRNA				-1.73425	1.80715e-189	1.44186e-187
239739	'Lamp3'	mRNA	04142///Lysosome	Cellular Processes	Transport and catabolism	-1.32013	0.0152161	0.0286553
239790	'Ostn'	mRNA				-2.51605	2.21511e-05	6.83743e-05
239845	'Gpr156'	mRNA	04080///Neuroactive ligand-receptor interaction	Environmental Information Processing	Signaling molecules and interaction	-1.35255	0.0183841	0.0340554
240023	'Pnldc1'	mRNA	03018///RNA degradation	Genetic Information Processing	Folding, sorting and degradation	-1.03062	0.000175743	0.000475742
240095	'H2-M5'	mRNA	04144///Endocytosis+++04145///Phagosome+++04218///Cellular senescence+++04514///Cell adhesion molecules+++04612///Antigen processing and presentation+++04940///Type I diabetes mellitus+++05163///Human cytomegalovirus infection+++05165///Human papillomavirus infection+++05166///Human T-cell leukemia virus 1 infection+++05167///Kaposi sarcoma-associated herpesvirus infection+++05168///Herpes simple…	Cellular Processes+++Environmental Information Processing+++Organismal Systems+++Human Diseases	Transport and catabolism+++Cell growth and death+++Signaling molecules and interaction+++Immune system+++Endocrine and metabolic disease+++Infectious disease: viral+++Cancer: overview+++Immune disease+++Cardiovascular disease	-1.33018	0.00323514	0.00697758
240131	'Lrrc30'	mRNA				-1.35255	0.0183841	0.0340554
24047	'Ccl19'	mRNA	04060///Cytokine-cytokine receptor interaction+++04061///Viral protein interaction with cytokine and cytokine receptor+++04062///Chemokine signaling pathway+++04064///NF-kappa B signaling pathway	Environmental Information Processing+++Organismal Systems	Signaling molecules and interaction+++Immune system+++Signal transduction	-1.23401	1.14486e-43	2.14391e-42
24053	'Sgcg'	mRNA	05410///Hypertrophic cardiomyopathy+++05412///Arrhythmogenic right ventricular cardiomyopathy+++05414///Dilated cardiomyopathy+++05416///Viral myocarditis	Human Diseases	Cardiovascular disease	-1.55608	1.14927e-08	5.04904e-08
240725	'Sulf1'	mRNA				-1.14752	8.47246e-73	2.58395e-71
240843	'Brinp2'	mRNA				-2.03062	0.00164732	0.00377136
241113	'Prkag3'	mRNA	04068///FoxO signaling pathway+++04152///AMPK signaling pathway+++04211///Longevity regulating pathway+++04213///Longevity regulating pathway - multiple species+++04371///Apelin signaling pathway+++04530///Tight junction+++04710///Circadian rhythm+++04714///Thermogenesis+++04910///Insulin signaling pathway+++04920///Adipocytokine signaling pathway+++04921///Oxytocin signaling pathway+++04922///Gl…	Environmental Information Processing+++Organismal Systems+++Cellular Processes+++Human Diseases	Signal transduction+++Aging+++Cellular community - eukaryotes+++Environmental adaptation+++Endocrine system+++Endocrine and metabolic disease+++Cardiovascular disease	-1.09591	2.05933e-06	7.22416e-06
241128	'Fam124b'	mRNA				-1.22856	0.00224608	0.00500764
24113	'Vax2'	mRNA				-1.90509	0.025219	0.0453639
24131	'Ldb3'	mRNA				-2.24563	3.48271e-129	1.86132e-127
241391	'Galnt5'	mRNA	00512///Mucin type O-glycan biosynthesis+++00514///Other types of O-glycan biosynthesis	Metabolism	Glycan biosynthesis and metabolism	-1.35255	0.0183841	0.0340554
241528	'Lrrc55'	mRNA				-1.01413	9.23536e-05	0.000261197
241589	'D430041D05Rik'	mRNA				-1.79615	0.00751458	0.0150847
241727	'Snph'	mRNA				-1.42917	0.00307216	0.00665763
241770	'Rims4'	mRNA				-1.89312	2.14012e-05	6.62539e-05
241877	'Slc10a5'	mRNA				-3.03062	0.0124827	0.023921
242377	'Pm20d2'	mRNA				-1.29365	1.19541e-07	4.79502e-07
242505	'Rasef'	mRNA				-1.03562	4.16725e-13	2.58115e-12
242506	'Frmd3'	mRNA				-3.20054	0.00658548	0.013359
242570	'Raver2'	mRNA				-1.01813	6.48897e-06	2.14074e-05
242653	'Cldn19'	mRNA	04514///Cell adhesion molecules+++04530///Tight junction+++04670///Leukocyte transendothelial migration+++05130///Pathogenic Escherichia coli infection+++05160///Hepatitis C	Environmental Information Processing+++Cellular Processes+++Organismal Systems+++Human Diseases	Signaling molecules and interaction+++Cellular community - eukaryotes+++Immune system+++Infectious disease: bacterial+++Infectious disease: viral	-2.83797	1.13882e-11	6.42707e-11
242721	'Klhdc7a'	mRNA				-1.29184	1.07092e-28	1.33547e-27
242735	'Lrrc38'	mRNA				-5.03062	4.50464e-09	2.04408e-08
243270	'Hcar1'	mRNA	04024///cAMP signaling pathway	Environmental Information Processing	Signal transduction	-2.13325	6.17983e-109	2.75961e-107
243312	'Elfn1'	mRNA				-1.61558	0.00582842	0.0119653
243369	'Sspo'	mRNA				-1.29464	2.65548e-18	2.19465e-17
243538	'Cfap100'	mRNA				-1.78064	8.85102e-05	0.000250896
243547	'Grip2'	mRNA				-1.29911	0.000198549	0.000532258
243755	'Slc13a4'	mRNA				-1.42294	0.0120411	0.0231645
243967	'Ntn5'	mRNA				-1.62852	1.34035e-19	1.17342e-18
244091	'Fsd2'	mRNA				-2.69688	8.0934e-24	8.47868e-23
244281	'Myo16'	mRNA				-1.35255	0.00181427	0.00412077
244416	'Ppp1r3b'	mRNA	04910///Insulin signaling pathway+++04931///Insulin resistance	Organismal Systems+++Human Diseases	Endocrine system+++Endocrine and metabolic disease	-1.07871	5.4708e-38	8.94183e-37
244579	'Tox3'	mRNA				-1.3511	0.000410854	0.00104482
244698	'Hephl1'	mRNA	00860///Porphyrin metabolism+++04978///Mineral absorption	Metabolism+++Organismal Systems	Metabolism of cofactors and vitamins+++Digestive system	-2.26092	4.08646e-09	1.86135e-08
244723	'Olfm2'	mRNA				-1.1461	0.000841242	0.00203044
244757	'Glb1l2'	mRNA				-2.30845	2.45385e-185	1.89498e-183
244867	'Arhgap20'	mRNA				-1.66289	3.14941e-09	1.45261e-08
244923	'Klhl31'	mRNA				-3.14789	3.35404e-49	7.02305e-48
245038	'Dclk3'	mRNA				-3.42294	1.94561e-05	6.06001e-05
245126	'Tarm1'	mRNA				-2.0211	6.58845e-18	5.36347e-17
245403	'Dcaf12l2'	mRNA				-2.20054	0.0263086	0.0471426
245446	'Slitrk4'	mRNA				-1.11468	0.000979629	0.00233367
245450	'Slitrk2'	mRNA				-4.42294	3.47145e-06	1.18459e-05
245525	'Hsf3'	mRNA				-1.15615	0.0223586	0.040686
245607	'Gprasp2'	mRNA				-1.18876	3.71292e-06	1.26175e-05
245880	'Wasf3'	mRNA	04520///Adherens junction+++04666///Fc gamma R-mediated phagocytosis+++05130///Pathogenic Escherichia coli infection+++05132///Salmonella infection+++05231///Choline metabolism in cancer	Cellular Processes+++Organismal Systems+++Human Diseases	Cellular community - eukaryotes+++Immune system+++Infectious disease: bacterial+++Cancer: overview	-1.8258	4.74917e-07	1.78784e-06
246049	'Slc36a2'	mRNA	04974///Protein digestion and absorption	Organismal Systems	Digestive system	-1.36559	8.37717e-176	6.07886e-174
246316	'Lgi2'	mRNA				-1.21504	1.23209e-06	4.4416e-06
246709	'Rgs13'	mRNA				-2.12495	8.45219e-20	7.51281e-19
246747	'Adig'	mRNA				-1.57242	2.81202e-74	8.81571e-73
252864	'Dusp15'	mRNA				-3.71244	3.28027e-17	2.589e-16
258325	'Olfr110'	mRNA	04740///Olfactory transduction	Organismal Systems	Sensory system	-2.68073	6.61537e-05	0.000190898
258712	'Olfr433'	mRNA	04740///Olfactory transduction	Organismal Systems	Sensory system	-1.83797	0.0137247	0.0260992
260299	'Cadm4'	mRNA				-1.55101	7.26838e-23	7.38908e-22
26358	'Aldh1a7'	mRNA	00830///Retinol metabolism	Metabolism	Metabolism of cofactors and vitamins	-2.04021	1.99981e-67	5.70623e-66
26366	'Ceacam10'	mRNA				-1.66805	0.00112406	0.00265315
26367	'Ceacam2'	mRNA				-3.26178	0.00191026	0.00431436
26380	'Esrrb'	mRNA	04550///Signaling pathways regulating pluripotency of stem cells	Cellular Processes	Cellular community - eukaryotes	-1.77138	4.60294e-13	2.83952e-12
26415	'Mapk13'	mRNA	01522///Endocrine resistance+++04010///MAPK signaling pathway+++04013///MAPK signaling pathway - fly+++04015///Rap1 signaling pathway+++04068///FoxO signaling pathway+++04071///Sphingolipid signaling pathway+++04114///Oocyte meiosis+++04212///Longevity regulating pathway - worm+++04218///Cellular senescence+++04261///Adrenergic signaling in cardiomyocytes+++04361///Axon regeneration+++04370///VEG…	Human Diseases+++Environmental Information Processing+++Cellular Processes+++Organismal Systems	Drug resistance: antineoplastic+++Signal transduction+++Cell growth and death+++Aging+++Circulatory system+++Development and regeneration+++Cellular community - eukaryotes+++Immune system+++Environmental adaptation+++Nervous system+++Sensory system+++Endocrine system+++Endocrine and metabolic disease+++Neurodegenerative disease+++Infectious disease: bacterial+++Infectious disease: parasitic+++Inf…	-1.13597	2.33765e-21	2.22845e-20
26464	'Vnn3'	mRNA	00770///Pantothenate and CoA biosynthesis	Metabolism	Metabolism of cofactors and vitamins	-1.31441	0.00011361	0.000316842
26557	'Homer2'	mRNA	04068///FoxO signaling pathway+++04724///Glutamatergic synapse	Environmental Information Processing+++Organismal Systems	Signal transduction+++Nervous system	-1.06353	4.99514e-07	1.87541e-06
26570	'Slc7a11'	mRNA	04216///Ferroptosis	Cellular Processes	Cell growth and death	-1.05241	7.62611e-59	1.92771e-57
266815	'Mill1'	mRNA				-1.89569	1.56288e-06	5.55557e-06
268595	'D430019H16Rik'	mRNA				-1.08507	2.64064e-07	1.0236e-06
26874	'Abcd2'	mRNA	02010///ABC transporters+++04146///Peroxisome	Environmental Information Processing+++Cellular Processes	Membrane transport+++Transport and catabolism	-1.65801	5.14166e-236	5.21444e-234
26875	'Pclo'	mRNA	04911///Insulin secretion	Organismal Systems	Endocrine system	-3.93751	0.000145805	0.000399713
268756	'Gulo'	mRNA	00053///Ascorbate and aldarate metabolism+++01240///Biosynthesis of cofactors	Metabolism	Carbohydrate metabolism+++Global and overview maps	-2.83797	8.89469e-05	0.000252049
26878	'B3galt2'	mRNA	00601///Glycosphingolipid biosynthesis - lacto and neolacto series	Metabolism	Glycan biosynthesis and metabolism	-2.0932	5.56171e-97	2.27814e-95
268860	'Abat'	mRNA	00250///Alanine, aspartate and glutamate metabolism+++00280///Valine, leucine and isoleucine degradation+++00410///beta-Alanine metabolism+++00640///Propanoate metabolism+++00650///Butanoate metabolism+++04727///GABAergic synapse	Metabolism+++Organismal Systems	Amino acid metabolism+++Metabolism of other amino acids+++Carbohydrate metabolism+++Nervous system	-1.19289	1.37657e-08	6.00224e-08
26887	'Chst4'	mRNA	00533///Glycosaminoglycan biosynthesis - keratan sulfate	Metabolism	Glycan biosynthesis and metabolism	-1.09773	2.72629e-05	8.30717e-05
26898	'Ctsj'	mRNA	04142///Lysosome	Cellular Processes	Transport and catabolism	-4.03062	0.0052078	0.0108132
269019	'Stk32a'	mRNA				-2.20054	0.0263086	0.0471426
269275	'Acvr1c'	mRNA	04060///Cytokine-cytokine receptor interaction+++04350///TGF-beta signaling pathway+++04550///Signaling pathways regulating pluripotency of stem cells	Environmental Information Processing+++Cellular Processes	Signaling molecules and interaction+++Signal transduction+++Cellular community - eukaryotes	-1.85149	3.62997e-58	9.0534e-57
269344	'Ell3'	mRNA				-1.57251	1.0191e-16	7.83763e-16
269437	'Plch1'	mRNA	00562///Inositol phosphate metabolism	Metabolism	Carbohydrate metabolism	-1.51249	2.45606e-07	9.55135e-07
269633	'Wdr86'	mRNA				-1.04998	1.27456e-07	5.09673e-07
269642	'Nat8l'	mRNA	00250///Alanine, aspartate and glutamate metabolism	Metabolism	Amino acid metabolism	-1.74462	6.11639e-117	2.91698e-115
269831	'Tspan12'	mRNA				-1.23147	7.44343e-60	1.91899e-58
269994	'Gsg1l'	mRNA				-1.49005	0.00781117	0.0155973
270091	'Lrrc36'	mRNA				-1.82417	2.29997e-06	8.02988e-06
270097	'Vat1l'	mRNA				-2.66805	5.78488e-10	2.84429e-09
270893	'Tmem132e'	mRNA				-1.18816	0.0102832	0.0200635
271844	'Pla2g4f'	mRNA	00564///Glycerophospholipid metabolism+++00565///Ether lipid metabolism+++00590///Arachidonic acid metabolism+++00591///Linoleic acid metabolism+++00592///alpha-Linolenic acid metabolism+++04010///MAPK signaling pathway+++04014///Ras signaling pathway+++04072///Phospholipase D signaling pathway+++04217///Necroptosis+++04270///Vascular smooth muscle contraction+++04370///VEGF signaling pathway+++0…	Metabolism+++Environmental Information Processing+++Cellular Processes+++Organismal Systems+++Human Diseases	Lipid metabolism+++Signal transduction+++Cell growth and death+++Circulatory system+++Immune system+++Nervous system+++Sensory system+++Endocrine system+++Cancer: overview	-1.18262	0.00267656	0.00586795
271887	'Rbbp8nl'	mRNA				-1.07369	0.000292256	0.000761985
27218	'Slamf1'	mRNA	05162///Measles	Human Diseases	Infectious disease: viral	-1.11215	8.17406e-14	5.30699e-13
27222	'Atp1a4'	mRNA	04022///cGMP-PKG signaling pathway+++04024///cAMP signaling pathway+++04260///Cardiac muscle contraction+++04261///Adrenergic signaling in cardiomyocytes+++04911///Insulin secretion+++04918///Thyroid hormone synthesis+++04919///Thyroid hormone signaling pathway+++04925///Aldosterone synthesis and secretion+++04960///Aldosterone-regulated sodium reabsorption+++04961///Endocrine and other factor-re…	Environmental Information Processing+++Organismal Systems	Signal transduction+++Circulatory system+++Endocrine system+++Excretory system+++Digestive system	-2.03062	6.49406e-09	2.9154e-08
272428	'Acsm5'	mRNA	00650///Butanoate metabolism	Metabolism	Carbohydrate metabolism	-1.16812	0.00692115	0.013981
272465	'Tmem255b'	mRNA				-2.16364	2.4276e-24	2.59648e-23
27274	'Zfp354b'	mRNA	05168///Herpes simplex virus 1 infection	Human Diseases	Infectious disease: viral	-1.35814	0.000553186	0.00137907
27276	'Plekhb1'	mRNA				-1.08507	3.91907e-34	5.82327e-33
27389	'Dusp13'	mRNA				-1.98668	8.30073e-12	4.72903e-11
276829	'Smtnl2'	mRNA				-2.82987	3.02884e-58	7.56535e-57
276920	'Ccdc42'	mRNA				-2.93751	0.000752689	0.00183233
276952	'Rasl10b'	mRNA				-1.21504	0.0152999	0.0288017
278795	'Lrrc10b'	mRNA				-2.20054	0.0263086	0.0471426
279499	'Kctd19'	mRNA				-2.73106	1.9134e-05	5.96962e-05
279618	'Gm715'	mRNA				-1.73106	0.022701	0.0412379
29811	'Ndrg2'	mRNA				-1.3029	6.13822e-86	2.23673e-84
29859	'Sult4a1'	mRNA				-1.57119	0.000850861	0.00205145
30054	'Rnf17'	mRNA				-3.20054	0.00658548	0.013359
30806	'Adamts8'	mRNA				-1.01535	8.75634e-09	3.88645e-08
30956	'Aass'	mRNA	00310///Lysine degradation	Metabolism	Amino acid metabolism	-1.61558	0.00176923	0.00402527
319173	'H2ac10'	mRNA	04217///Necroptosis+++04613///Neutrophil extracellular trap formation+++05034///Alcoholism+++05322///Systemic lupus erythematosus	Cellular Processes+++Organismal Systems+++Human Diseases	Cell growth and death+++Immune system+++Substance dependence+++Immune disease	-1.96532	6.99903e-06	2.30134e-05
319229	'Sctr'	mRNA	04080///Neuroactive ligand-receptor interaction+++04972///Pancreatic secretion+++04976///Bile secretion	Environmental Information Processing+++Organismal Systems	Signaling molecules and interaction+++Digestive system	-1.59622	2.88106e-07	1.11168e-06
319476	'Lrtm1'	mRNA				-2.42294	0.000324023	0.000839996
319508	'Syt15'	mRNA				-1.2067	1.41256e-13	8.99749e-13
319582	'Trmt9b'	mRNA				-1.61558	3.06453e-05	9.28402e-05
319734	'Cacna2d4'	mRNA	04010///MAPK signaling pathway+++04260///Cardiac muscle contraction+++04261///Adrenergic signaling in cardiomyocytes+++04921///Oxytocin signaling pathway+++05410///Hypertrophic cardiomyopathy+++05412///Arrhythmogenic right ventricular cardiomyopathy+++05414///Dilated cardiomyopathy	Environmental Information Processing+++Organismal Systems+++Human Diseases	Signal transduction+++Circulatory system+++Endocrine system+++Cardiovascular disease	-1.18387	6.78705e-08	2.78751e-07
319832	'Tmem229a'	mRNA				-1.36942	0.000482821	0.00121463
319942	'A530016L24Rik'	mRNA				-1.57975	1.84513e-53	4.20336e-52
319974	'Auts2'	mRNA				-1.10504	1.79347e-09	8.43148e-09
320007	'Sidt1'	mRNA				-1.04162	1.73144e-54	4.02608e-53
320022	'Terb1'	mRNA				-2.11808	0.00287111	0.00625454
320051	'Exph5'	mRNA				-1.29365	0.00223859	0.00499327
320106	'Slc38a11'	mRNA				-1.61558	0.00320192	0.00691568
320127	'Dgki'	mRNA	00561///Glycerolipid metabolism+++00564///Glycerophospholipid metabolism+++04070///Phosphatidylinositol signaling system+++04072///Phospholipase D signaling pathway+++04361///Axon regeneration+++05231///Choline metabolism in cancer	Metabolism+++Environmental Information Processing+++Organismal Systems+++Human Diseases	Lipid metabolism+++Signal transduction+++Development and regeneration+++Cancer: overview	-1.21734	5.37285e-84	1.9123e-82
320277	'Spef2'	mRNA				-1.67751	1.55691e-11	8.70781e-11
320360	'Ric3'	mRNA				-1.52865	2.24391e-13	1.41167e-12
320492	'A830018L16Rik'	mRNA				-1.44566	0.0265568	0.0475445
320502	'Lmod3'	mRNA				-2.79615	1.02147e-17	8.22793e-17
320840	'Negr1'	mRNA	04514///Cell adhesion molecules	Environmental Information Processing	Signaling molecules and interaction	-1.46234	1.70646e-09	8.04713e-09
320997	'Cyp4f39'	mRNA				-3.03062	0.000410898	0.0010447
327957	'Scimp'	mRNA				-1.15811	1.97392e-30	2.6125e-29
328035	'Fads6'	mRNA				-1.34729	7.62449e-10	3.70871e-09
328258	'Slc25a48'	mRNA				-1.66289	0.000626212	0.00154579
328830	'A530064D06Rik'	mRNA				-1.44912	5.78822e-11	3.09938e-10
329178	'Unc80'	mRNA				-1.03062	0.0199859	0.0367357
329502	'Pla2g4e'	mRNA	00564///Glycerophospholipid metabolism+++00565///Ether lipid metabolism+++00590///Arachidonic acid metabolism+++00591///Linoleic acid metabolism+++00592///alpha-Linolenic acid metabolism+++04010///MAPK signaling pathway+++04014///Ras signaling pathway+++04072///Phospholipase D signaling pathway+++04217///Necroptosis+++04270///Vascular smooth muscle contraction+++04370///VEGF signaling pathway+++0…	Metabolism+++Environmental Information Processing+++Cellular Processes+++Organismal Systems+++Human Diseases	Lipid metabolism+++Signal transduction+++Cell growth and death+++Circulatory system+++Immune system+++Nervous system+++Sensory system+++Endocrine system+++Cancer: overview	-1.5001	0.00062658	0.00154647
329738	'Aknad1'	mRNA				-1.33018	0.00323514	0.00697758
329872	'Frem1'	mRNA	04512///ECM-receptor interaction	Environmental Information Processing	Signaling molecules and interaction	-1.53069	3.93594e-16	2.93322e-15
330010	'Ttll10'	mRNA				-1.83797	9.75765e-05	0.000274975
330096	'Shisa3'	mRNA				-1.07642	6.36708e-07	2.36726e-06
330406	'B4galnt3'	mRNA	00513///Various types of N-glycan biosynthesis	Metabolism	Glycan biosynthesis and metabolism	-2.53312	0.000906779	0.0021732
330409	'Cecr2'	mRNA				-1.24896	8.59253e-21	7.99642e-20
330863	'Trim67'	mRNA				-1.74683	1.27432e-07	5.09696e-07
330908	'Opcml'	mRNA				-1.31441	0.00011361	0.000316842
331461	'Il1rapl1'	mRNA				-1.13016	0.0121525	0.023352
332131	'Krt78'	mRNA				-1.83797	0.00254242	0.00559937
332937	'Tfap2e'	mRNA				-1.61558	0.0197888	0.0364073
333050	'Ksr2'	mRNA	04013///MAPK signaling pathway - fly+++04014///Ras signaling pathway	Environmental Information Processing	Signal transduction	-3.83797	0.0100818	0.0197127
338346	'Gpr21'	mRNA				-2.16812	0.00057838	0.0014373
338348	'Ttc16'	mRNA				-1.11808	0.00812939	0.0161847
338370	'Nalcn'	mRNA				-1.22326	0.0058079	0.0119312
338521	'Fa2h'	mRNA				-2.03062	0.000196054	0.000526196
353169	'Slc2a12'	mRNA				-1.32239	1.26477e-05	4.0296e-05
353237	'Pcdhac2'	mRNA				-3.56215	5.54592e-15	3.86287e-14
378431	'Txlnb'	mRNA				-1.39985	1.55633e-17	1.24469e-16
380660	'Acss3'	mRNA	00640///Propanoate metabolism	Metabolism	Carbohydrate metabolism	-1.25301	4.79664e-19	4.06399e-18
380698	'Obscn'	mRNA				-1.26777	6.78193e-54	1.5555e-52
380755	'Lsmem1'	mRNA				-4.03062	7.77737e-05	0.000222333
380842	'Stmnd1'	mRNA				-2.35255	0.0147493	0.0278525
381058	'Unc93a'	mRNA				-1.19127	0.0235407	0.0426366
381091	'H2-Eb2'	mRNA	04145///Phagosome+++04514///Cell adhesion molecules+++04612///Antigen processing and presentation+++04640///Hematopoietic cell lineage+++04658///Th1 and Th2 cell differentiation+++04659///Th17 cell differentiation+++04672///Intestinal immune network for IgA production+++04940///Type I diabetes mellitus+++05140///Leishmaniasis+++05145///Toxoplasmosis+++05150///Staphylococcus aureus infection+++051…	Cellular Processes+++Environmental Information Processing+++Organismal Systems+++Human Diseases	Transport and catabolism+++Signaling molecules and interaction+++Immune system+++Endocrine and metabolic disease+++Infectious disease: parasitic+++Infectious disease: bacterial+++Infectious disease: viral+++Immune disease+++Cardiovascular disease	-1.32013	1.20759e-06	4.35606e-06
381142	'Arl14epl'	mRNA				-1.18816	0.0102832	0.0200635
381175	'Ccdc68'	mRNA				-1.05168	0.000333896	0.000863329
381217	'Fam189a2'	mRNA				-1.34765	1.83633e-10	9.43957e-10
381310	'Stum'	mRNA				-1.47808	1.26077e-05	4.01915e-05
381319	'Batf3'	mRNA	05235///PD-L1 expression and PD-1 checkpoint pathway in cancer	Human Diseases	Cancer: overview	-1.11418	6.01771e-12	3.46471e-11
381334	'Gal3st2'	mRNA				-1.55961	2.72954e-06	9.45317e-06
381337	'Fam178b'	mRNA				-2.01151	1.38188e-09	6.58664e-09
381338	'Lonrf2'	mRNA				-1.76758	0.00413773	0.00874395
381339	'Tmem182'	mRNA				-1.81164	8.96498e-75	2.84229e-73
381484	'Gm5150'	mRNA				-1.48434	7.16524e-06	2.35277e-05
381485	'Trim55'	mRNA				-1.70869	0.000396795	0.00101259
381809	'Clec4b2'	mRNA	04625///C-type lectin receptor signaling pathway	Organismal Systems	Immune system	-2.61558	0.00454609	0.00955474
381974	'Mrgprg'	mRNA				-2.86819	6.95275e-33	9.94474e-32
383075	'Enthd1'	mRNA				-2.11808	0.00287111	0.00625454
384061	'Fndc5'	mRNA				-2.05168	3.97706e-09	1.81545e-08
387314	'Tmtc1'	mRNA				-1.23387	1.41311e-34	2.13169e-33
394430	'Ugt1a10'	mRNA	00040///Pentose and glucuronate interconversions+++00053///Ascorbate and aldarate metabolism+++00140///Steroid hormone biosynthesis+++00830///Retinol metabolism+++00860///Porphyrin metabolism+++00980///Metabolism of xenobiotics by cytochrome P450+++00982///Drug metabolism - cytochrome P450+++00983///Drug metabolism - other enzymes+++01240///Biosynthesis of cofactors+++04976///Bile secretion+++052…	Metabolism+++Organismal Systems+++Human Diseases	Carbohydrate metabolism+++Lipid metabolism+++Metabolism of cofactors and vitamins+++Xenobiotics biodegradation and metabolism+++Global and overview maps+++Digestive system+++Cancer: overview	-3.49005	0.0276044	0.049234
399548	'Scn4b'	mRNA	04261///Adrenergic signaling in cardiomyocytes	Organismal Systems	Circulatory system	-1.70047	1.64228e-28	2.03143e-27
403175	'Tigd4'	mRNA				-1.61558	0.0197888	0.0364073
406218	'Panx2'	mRNA				-3.11808	0.000223853	0.000596102
414084	'Tnip3'	mRNA				-1.16568	7.40746e-53	1.68065e-51
432450	'Nkain2'	mRNA				-4.61558	0.000399094	0.00101768
432779	'Lrrc14b'	mRNA				-2.33018	8.57022e-10	4.14597e-09
432839	'Gprin2'	mRNA				-1.96922	2.89059e-06	9.98421e-06
433294	'Mettl21c'	mRNA				-2.73106	0.00250518	0.00552786
433940	'Fam222a'	mRNA				-1.03062	0.0245939	0.0443581
434128	'Pnmal2'	mRNA				-1.40343	5.05007e-08	2.10701e-07
434246	'Trim72'	mRNA				-1.30242	5.76123e-13	3.53077e-12
434778	'Ccdc160'	mRNA				-1.16812	0.0274511	0.0489814
435529	'Adgrf2'	mRNA				-2.83797	0.023661	0.0428316
446099	'Nlrp4e'	mRNA	05130///Pathogenic Escherichia coli infection	Human Diseases	Infectious disease: bacterial	-1.29365	0.0125706	0.0240622
474160	'Smim40'	mRNA				-2.49005	0.00821168	0.0163283
494504	'Apcdd1'	mRNA				-1.73769	9.80302e-126	4.98592e-124
497097	'Xkr4'	mRNA				-1.47119	0.0143329	0.0271285
50528	'Tmprss2'	mRNA	05164///Influenza A+++05171///Coronavirus disease - COVID-19+++05202///Transcriptional misregulation in cancer+++05215///Prostate cancer	Human Diseases	Infectious disease: viral+++Cancer: overview+++Cancer: specific types	-1.41104	3.54615e-216	3.20964e-214
50722	'Dkkl1'	mRNA				-1.21207	3.16041e-24	3.35682e-23
50765	'Tfr2'	mRNA				-1.03062	0.00147907	0.00341636
50779	'Rgs6'	mRNA				-1.85659	3.45108e-05	0.000103711
50795	'Sh3bgr'	mRNA				-2.56365	4.25778e-29	5.40164e-28
50876	'Tmod2'	mRNA				-1.2804	1.69937e-12	1.01127e-11
51795	'Srpx'	mRNA				-1.3977	7.8989e-34	1.16443e-32
52428	'Rhpn2'	mRNA				-1.06715	5.35162e-15	3.73062e-14
52670	'Cpsf4l'	mRNA				-2.46358	3.85548e-05	0.000115073
52685	'Cd300lg'	mRNA				-1.03207	3.53112e-80	1.19131e-78
52882	'Rgs7bp'	mRNA				-1.23821	7.02811e-12	4.02033e-11
53311	'Mybph'	mRNA				-1.37457	5.88066e-14	3.83725e-13
53318	'Pdlim3'	mRNA				-1.02271	4.23441e-37	6.78917e-36
53412	'Ppp1r3c'	mRNA	04910///Insulin signaling pathway+++04931///Insulin resistance	Organismal Systems+++Human Diseases	Endocrine system+++Endocrine and metabolic disease	-2.68389	7.67749e-106	3.37469e-104
53422	'Ybx2'	mRNA				-1.59998	9.98732e-09	4.4113e-08
53626	'Insm1'	mRNA				-1.24563	6.66962e-05	0.000192364
53857	'Tuba8'	mRNA	04145///Phagosome+++04210///Apoptosis+++04530///Tight junction+++04540///Gap junction+++05010///Alzheimer disease+++05012///Parkinson disease+++05014///Amyotrophic lateral sclerosis+++05016///Huntington disease+++05020///Prion disease+++05022///Pathways of neurodegeneration - multiple diseases+++05130///Pathogenic Escherichia coli infection+++05132///Salmonella infection	Cellular Processes+++Human Diseases	Transport and catabolism+++Cell growth and death+++Cellular community - eukaryotes+++Neurodegenerative disease+++Infectious disease: bacterial	-1.31147	1.0442e-17	8.40304e-17
53868	'Rab25'	mRNA				-1.07883	1.23098e-10	6.43586e-10
53878	'Svs2'	mRNA				-4.20054	0.00271144	0.00593899
53883	'Celsr2'	mRNA				-1.05856	8.82723e-32	1.2151e-30
53896	'Slc7a10'	mRNA				-2.29278	1.54434e-126	7.97515e-125
53897	'Gal3st1'	mRNA	00565///Ether lipid metabolism+++00600///Sphingolipid metabolism	Metabolism	Lipid metabolism	-2.93751	0.000752689	0.00183233
54156	'Egfl6'	mRNA				-4.55418	1.01669e-06	3.69556e-06
54357	'Epb41l4b'	mRNA	04530///Tight junction	Cellular Processes	Cellular community - eukaryotes	-1.0105	3.6306e-26	4.1382e-25
54378	'Cacng6'	mRNA	04010///MAPK signaling pathway+++04260///Cardiac muscle contraction+++04261///Adrenergic signaling in cardiomyocytes+++04921///Oxytocin signaling pathway+++05410///Hypertrophic cardiomyopathy+++05412///Arrhythmogenic right ventricular cardiomyopathy+++05414///Dilated cardiomyopathy	Environmental Information Processing+++Organismal Systems+++Human Diseases	Signal transduction+++Circulatory system+++Endocrine system+++Cardiovascular disease	-1.67108	7.20779e-06	2.36582e-05
54384	'Mtmr7'	mRNA	00562///Inositol phosphate metabolism+++04070///Phosphatidylinositol signaling system	Metabolism+++Environmental Information Processing	Carbohydrate metabolism+++Signal transduction	-1.90351	3.28055e-92	1.28737e-90
54418	'Fmn2'	mRNA	04320///Dorso-ventral axis formation	Organismal Systems	Development and regeneration	-1.83797	0.0137247	0.0260992
54420	'Cldn8'	mRNA	04514///Cell adhesion molecules+++04530///Tight junction+++04670///Leukocyte transendothelial migration+++05130///Pathogenic Escherichia coli infection+++05160///Hepatitis C	Environmental Information Processing+++Cellular Processes+++Organismal Systems+++Human Diseases	Signaling molecules and interaction+++Cellular community - eukaryotes+++Immune system+++Infectious disease: bacterial+++Infectious disease: viral	-1.28149	7.94911e-19	6.70793e-18
54427	'Dnmt3l'	mRNA				-1.95662	0.00275296	0.00601858
545007	'Gm5796'	mRNA				-1.38835	0.00618835	0.0126402
545205	'Olfr111'	mRNA	04740///Olfactory transduction	Organismal Systems	Sensory system	-1.45876	7.09707e-07	2.62938e-06
54525	'Syt7'	mRNA				-1.56349	3.31102e-22	3.2731e-21
545798	'Tmem233'	mRNA				-4.1599	7.39373e-17	5.71242e-16
546049	'Rps23rg1'	mRNA				-4.47024	0.000826085	0.00199643
54612	'Sfrp5'	mRNA	04310///Wnt signaling pathway	Environmental Information Processing	Signal transduction	-2.78269	9.88571e-22	9.59781e-21
546144	'Wdr72'	mRNA				-2.49005	0.000185412	0.000499185
54631	'Nphs1'	mRNA				-1.03062	0.0162649	0.0304634
54634	'Magix'	mRNA				-1.34221	6.43665e-10	3.15003e-09
546397	'Gm5947'	mRNA				-2.75163	0.000181653	0.000489927
546752	'Gm5977'	mRNA				-2.69111	2.87453e-05	8.74778e-05
55983	'Pdzrn3'	mRNA				-1.46358	8.10675e-37	1.2924e-35
56012	'Pgam2'	mRNA	00010///Glycolysis / Gluconeogenesis+++00260///Glycine, serine and threonine metabolism+++01200///Carbon metabolism+++01230///Biosynthesis of amino acids+++04922///Glucagon signaling pathway+++05230///Central carbon metabolism in cancer	Metabolism+++Organismal Systems+++Human Diseases	Carbohydrate metabolism+++Amino acid metabolism+++Global and overview maps+++Endocrine system+++Cancer: overview	-3.60231	9.65824e-215	8.64874e-213
56013	'Srcin1'	mRNA				-1.40566	2.65648e-12	1.56479e-11
56069	'Il17b'	mRNA	04060///Cytokine-cytokine receptor interaction+++04657///IL-17 signaling pathway	Environmental Information Processing+++Organismal Systems	Signaling molecules and interaction+++Immune system	-1.83797	0.000491821	0.00123635
56072	'Lgals12'	mRNA				-2.21176	9.2765e-165	6.2468e-163
56079	'Astn2'	mRNA				-1.15615	0.0223586	0.040686
56188	'Fxyd1'	mRNA	04024///cAMP signaling pathway	Environmental Information Processing	Signal transduction	-1.25499	2.89705e-54	6.70863e-53
56216	'Stx1b'	mRNA	04130///SNARE interactions in vesicular transport+++04721///Synaptic vesicle cycle	Genetic Information Processing+++Organismal Systems	Folding, sorting and degradation+++Nervous system	-1.21119	2.82087e-10	1.4244e-09
56222	'Cited4'	mRNA				-1.35255	2.27136e-18	1.88459e-17
56363	'Tmeff2'	mRNA				-1.36714	8.66711e-11	4.57401e-10
56485	'Slc2a5'	mRNA	04973///Carbohydrate digestion and absorption	Organismal Systems	Digestive system	-1.06715	9.26121e-05	0.000261774
56504	'Srpk3'	mRNA				-1.12082	1.43607e-16	1.09296e-15
56506	'Cib2'	mRNA				-1.32244	1.49311e-54	3.4815e-53
56534	'Hspb3'	mRNA				-3.35255	3.58842e-05	0.000107637
56543	'Kcnd3'	mRNA	05017///Spinocerebellar ataxia	Human Diseases	Neurodegenerative disease	-1.90509	0.025219	0.0453639
56546	'Sec1'	mRNA	00601///Glycosphingolipid biosynthesis - lacto and neolacto series+++00603///Glycosphingolipid biosynthesis - globo and isoglobo series	Metabolism	Glycan biosynthesis and metabolism	-1.00637	0.00137693	0.00319952
56615	'Mgst1'	mRNA	00480///Glutathione metabolism+++00980///Metabolism of xenobiotics by cytochrome P450+++00982///Drug metabolism - cytochrome P450+++00983///Drug metabolism - other enzymes+++01524///Platinum drug resistance+++04212///Longevity regulating pathway - worm+++05200///Pathways in cancer+++05204///Chemical carcinogenesis - DNA adducts+++05207///Chemical carcinogenesis - receptor activation+++05208///Che…	Metabolism+++Human Diseases+++Organismal Systems	Metabolism of other amino acids+++Xenobiotics biodegradation and metabolism+++Drug resistance: antineoplastic+++Aging+++Cancer: overview+++Cancer: specific types+++Cardiovascular disease	-1.06512	2.24004e-303	2.85689e-301
56636	'Fgf21'	mRNA	04010///MAPK signaling pathway+++04014///Ras signaling pathway+++04015///Rap1 signaling pathway+++04020///Calcium signaling pathway+++04151///PI3K-Akt signaling pathway+++04714///Thermogenesis+++04810///Regulation of actin cytoskeleton+++05200///Pathways in cancer+++05218///Melanoma+++05224///Breast cancer+++05226///Gastric cancer	Environmental Information Processing+++Organismal Systems+++Cellular Processes+++Human Diseases	Signal transduction+++Environmental adaptation+++Cell motility+++Cancer: overview+++Cancer: specific types	-1.64953	6.20674e-05	0.00017997
56644	'Clec7a'	mRNA	04145///Phagosome+++04613///Neutrophil extracellular trap formation+++04625///C-type lectin receptor signaling pathway+++05152///Tuberculosis	Cellular Processes+++Organismal Systems+++Human Diseases	Transport and catabolism+++Immune system+++Infectious disease: bacterial	-1.09262	6.72242e-193	5.52058e-191
56720	'Tdo2'	mRNA	00380///Tryptophan metabolism+++01240///Biosynthesis of cofactors	Metabolism	Amino acid metabolism+++Global and overview maps	-2.66289	4.1186e-06	1.39314e-05
56792	'Stap1'	mRNA				-1.05282	4.37809e-23	4.48601e-22
56835	'Ctsr'	mRNA				-1.74432	8.77292e-09	3.89278e-08
56839	'Lgi1'	mRNA				-2.90509	4.9384e-05	0.00014513
56847	'Aldh1a3'	mRNA	00830///Retinol metabolism	Metabolism	Metabolism of cofactors and vitamins	-1.5902	6.5599e-41	1.1564e-39
56863	'Cldn9'	mRNA	04514///Cell adhesion molecules+++04530///Tight junction+++04670///Leukocyte transendothelial migration+++05130///Pathogenic Escherichia coli infection+++05160///Hepatitis C	Environmental Information Processing+++Cellular Processes+++Organismal Systems+++Human Diseases	Signaling molecules and interaction+++Cellular community - eukaryotes+++Immune system+++Infectious disease: bacterial+++Infectious disease: viral	-3.03062	0.0124827	0.023921
57248	'Ly6i'	mRNA				-1.80823	0.00141867	0.00328677
57262	'Retnla'	mRNA				-2.66528	0	0
57264	'Retn'	mRNA				-1.3441	0	0
57339	'Jph1'	mRNA				-1.73308	2.6409e-17	2.08926e-16
57435	'Plin4'	mRNA	03320///PPAR signaling pathway	Organismal Systems	Endocrine system	-1.85996	0	0
57738	'Slc15a2'	mRNA				-1.54196	9.09733e-16	6.65596e-15
57780	'Fxyd7'	mRNA				-1.71868	0.0007094	0.00173511
57811	'Rgr'	mRNA				-2.49005	0.00821168	0.0163283
57890	'Il17re'	mRNA	04060///Cytokine-cytokine receptor interaction+++04657///IL-17 signaling pathway	Environmental Information Processing+++Organismal Systems	Signaling molecules and interaction+++Immune system	-1.11154	2.07601e-11	1.14664e-10
58188	'Vstm2b'	mRNA				-2.78551	1.07595e-05	3.45349e-05
58205	'Pdcd1lg2'	mRNA	04514///Cell adhesion molecules	Environmental Information Processing	Signaling molecules and interaction	-2.24494	1.39241e-74	4.38154e-73
58226	'Cacna1h'	mRNA	04010///MAPK signaling pathway+++04020///Calcium signaling pathway+++04713///Circadian entrainment+++04925///Aldosterone synthesis and secretion+++04927///Cortisol synthesis and secretion+++04929///GnRH secretion+++04934///Cushing syndrome	Environmental Information Processing+++Organismal Systems+++Human Diseases	Signal transduction+++Environmental adaptation+++Endocrine system+++Endocrine and metabolic disease	-1.27163	0.000289137	0.000754494
58243	'Nap1l5'	mRNA				-2.35255	5.30916e-12	3.06305e-11
58522	'Trim54'	mRNA				-1.82117	1.31145e-13	8.3725e-13
58805	'Mlxipl'	mRNA	04931///Insulin resistance+++04932///Non-alcoholic fatty liver disease	Human Diseases	Endocrine and metabolic disease	-1.49746	1.40613e-84	5.02595e-83
58860	'Adamdec1'	mRNA				-3.41098	3.87465e-149	2.41592e-147
58869	'Pex5l'	mRNA	04146///Peroxisome	Cellular Processes	Transport and catabolism	-1.37854	9.44953e-07	3.44858e-06
58916	'Myot'	mRNA				-1.79671	3.32831e-49	6.97785e-48
58994	'Smpd3'	mRNA	00600///Sphingolipid metabolism	Metabolism	Lipid metabolism	-1.45146	1.69301e-18	1.41238e-17
59011	'Myoz1'	mRNA				-3.30941	5.94405e-232	5.88635e-230
60594	'Capn12'	mRNA				-2.03062	0.000196054	0.000526196
619548	'Defb42'	mRNA				-1.96922	0.000939112	0.00224621
619665	'Klf14'	mRNA				-4.49005	1.87657e-06	6.612e-06
620499	'Gm6158'	mRNA				-1.34886	1.69596e-12	1.0096e-11
622127	'Cyp3a57'	mRNA				-1.4098	2.21246e-57	5.41377e-56
622307	'Albfm1'	mRNA				-1.61558	0.0106877	0.0207721
624219	'Angptl8'	mRNA	04979///Cholesterol metabolism	Organismal Systems	Digestive system	-2.62664	1.45925e-59	3.73352e-58
626359	'Wdr93'	mRNA				-1.33995	7.75175e-05	0.000221639
626940	'Gm6721'	mRNA				-2.37457	0.00484664	0.0101257
632971	'Rergl'	mRNA				-1.35255	0.0183841	0.0340554
633285	'Rbm46'	mRNA				-1.36622	0.000109806	0.00030692
64008	'Aqp9'	mRNA	04613///Neutrophil extracellular trap formation+++04976///Bile secretion	Organismal Systems	Immune system+++Digestive system	-2.53119	6.47461e-37	1.03514e-35
640524	'Sptbn5'	mRNA				-1.22807	1.40886e-10	7.32722e-10
64075	'Smoc1'	mRNA				-1.79796	3.48067e-119	1.68868e-117
64095	'Gpr35'	mRNA	04080///Neuroactive ligand-receptor interaction	Environmental Information Processing	Signaling molecules and interaction	-1.07563	2.99596e-51	6.55877e-50
64435	'Fcamr'	mRNA				-1.13753	2.00667e-22	2.0037e-21
64817	'Svep1'	mRNA				-1.02148	2.74181e-32	3.8274e-31
64929	'Scel'	mRNA				-1.19108	0.00324813	0.00700248
65256	'Asb2'	mRNA				-1.4607	2.05101e-32	2.88702e-31
654818	'Smco3'	mRNA				-1.1461	0.0182293	0.0338078
66042	'Sostdc1'	mRNA				-1.49628	1.4736e-05	4.65968e-05
66065	'Hsd17b14'	mRNA				-1.35255	0.00838675	0.0166459
66106	'Smpx'	mRNA				-1.9192	2.06614e-15	1.47325e-14
66107	'Wfdc21'	mRNA				-1.94391	3.58862e-13	2.23096e-12
66112	'Mtarc1'	mRNA				-1.15036	7.95023e-07	2.92967e-06
66198	'Them5'	mRNA	00062///Fatty acid elongation	Metabolism	Lipid metabolism	-2.44566	0.00160382	0.00368026
66211	'Rpl3l'	mRNA	03010///Ribosome+++05171///Coronavirus disease - COVID-19	Genetic Information Processing+++Human Diseases	Translation+++Infectious disease: viral	-1.99683	4.89184e-24	5.16327e-23
66222	'Serpinb1a'	mRNA				-1.01393	1.40489e-44	2.68764e-43
66240	'Kcne1l'	mRNA				-3.03062	0.0124827	0.023921
66260	'Tmem54'	mRNA				-1.08373	5.52861e-05	0.000161195
66277	'Klf15'	mRNA				-1.33101	3.09116e-33	4.47077e-32
66330	'1700020L24Rik'	mRNA				-1.96922	0.000939112	0.00224621
66425	'Pcp4l1'	mRNA				-1.66533	2.32293e-06	8.10163e-06
665033	'Col6a5'	mRNA	04151///PI3K-Akt signaling pathway+++04510///Focal adhesion+++04512///ECM-receptor interaction+++04974///Protein digestion and absorption+++05165///Human papillomavirus infection	Environmental Information Processing+++Cellular Processes+++Organismal Systems+++Human Diseases	Signal transduction+++Cellular community - eukaryotes+++Signaling molecules and interaction+++Digestive system+++Infectious disease: viral	-2.56056	6.72924e-235	6.74326e-233
665119	'Sec14l5'	mRNA				-3.41309	1.80851e-15	1.29338e-14
665270	'Plb1'	mRNA	00564///Glycerophospholipid metabolism+++00565///Ether lipid metabolism+++00590///Arachidonic acid metabolism+++00591///Linoleic acid metabolism+++00592///alpha-Linolenic acid metabolism+++04977///Vitamin digestion and absorption	Metabolism+++Organismal Systems	Lipid metabolism+++Digestive system	-1.08872	4.32935e-08	1.81712e-07
66557	'Bpifb2'	mRNA				-3.83797	0.0100818	0.0197127
666329	'Gm3317'	mRNA				-1.61054	0.0129666	0.0247609
66650	'Nepn'	mRNA				-3.25301	1.38598e-06	4.96025e-06
666794	'Rbm24'	mRNA				-1.48668	4.72127e-09	2.1395e-08
66729	'Ankrd61'	mRNA				-1.16812	0.00692115	0.013981
667373	'Ifit1bl1'	mRNA	05160///Hepatitis C	Human Diseases	Infectious disease: viral	-1.0079	2.84892e-06	9.8504e-06
66790	'Grtp1'	mRNA				-1.79929	4.78331e-10	2.36635e-09
667962	'Zfp966'	mRNA				-4.75199	0.000189574	0.000509617
66813	'Bcl2l14'	mRNA				-1.01413	9.23536e-05	0.000261197
668553	'Gm9237'	mRNA				-1.84473	0.0017486	0.00398398
66957	'Serpinb11'	mRNA				-3.1461	9.1194e-11	4.80366e-10
66959	'Dusp26'	mRNA				-1.05919	0.0019207	0.00433533
66968	'Plin5'	mRNA	03320///PPAR signaling pathway	Organismal Systems	Endocrine system	-1.06165	0.00284761	0.00620857
67252	'Cap2'	mRNA				-1.60924	1.57106e-19	1.37111e-18
67272	'Cmtm5'	mRNA				-1.83797	0.0137247	0.0260992
67374	'Jam2'	mRNA	04514///Cell adhesion molecules+++04530///Tight junction+++04670///Leukocyte transendothelial migration+++05120///Epithelial cell signaling in Helicobacter pylori infection	Environmental Information Processing+++Cellular Processes+++Organismal Systems+++Human Diseases	Signaling molecules and interaction+++Cellular community - eukaryotes+++Immune system+++Infectious disease: bacterial	-1.23173	8.94594e-89	3.36924e-87
67405	'Nts'	mRNA	04080///Neuroactive ligand-receptor interaction	Environmental Information Processing	Signaling molecules and interaction	-1.8886	0.000302997	0.000788157
67425	'Eps8l1'	mRNA				-1.25739	1.46145e-13	9.28787e-13
67564	'Tmem35a'	mRNA				-1.44566	0.000122216	0.000339019
67652	'Spaca1'	mRNA				-1.98998	3.97175e-05	0.000118166
67800	'Dgat2'	mRNA	00561///Glycerolipid metabolism+++04975///Fat digestion and absorption	Metabolism+++Organismal Systems	Lipid metabolism+++Digestive system	-2.22959	0	0
67801	'Pllp'	mRNA				-1.58784	1.63428e-09	7.74146e-09
67821	'Atp1b4'	mRNA	04022///cGMP-PKG signaling pathway+++04024///cAMP signaling pathway+++04260///Cardiac muscle contraction+++04261///Adrenergic signaling in cardiomyocytes+++04911///Insulin secretion+++04918///Thyroid hormone synthesis+++04919///Thyroid hormone signaling pathway+++04925///Aldosterone synthesis and secretion+++04960///Aldosterone-regulated sodium reabsorption+++04961///Endocrine and other factor-re…	Environmental Information Processing+++Organismal Systems	Signal transduction+++Circulatory system+++Endocrine system+++Excretory system+++Digestive system	-2.76758	0.000159759	0.000434991
67859	'Cysrt1'	mRNA				-1.63634	3.76524e-07	1.43557e-06
67860	'S100a16'	mRNA				-1.36696	3.84579e-110	1.73576e-108
67866	'Wfdc1'	mRNA				-2.10101	1.13217e-08	4.9752e-08
67916	'Plpp3'	mRNA	00561///Glycerolipid metabolism+++00564///Glycerophospholipid metabolism+++00565///Ether lipid metabolism+++00600///Sphingolipid metabolism+++04072///Phospholipase D signaling pathway+++04666///Fc gamma R-mediated phagocytosis+++04975///Fat digestion and absorption+++05231///Choline metabolism in cancer	Metabolism+++Environmental Information Processing+++Organismal Systems+++Human Diseases	Lipid metabolism+++Signal transduction+++Immune system+++Digestive system+++Cancer: overview	-1.06203	4.80462e-157	3.123e-155
67971	'Tppp3'	mRNA				-1.08852	2.34802e-126	1.20884e-124
68054	'Serpina12'	mRNA				-3.61558	0.0196858	0.0362455
68279	'Mcoln2'	mRNA	04020///Calcium signaling pathway	Environmental Information Processing	Signal transduction	-1.09495	1.19143e-30	1.58936e-29
68312	'Gstm7'	mRNA	00480///Glutathione metabolism+++00980///Metabolism of xenobiotics by cytochrome P450+++00982///Drug metabolism - cytochrome P450+++00983///Drug metabolism - other enzymes+++01524///Platinum drug resistance+++04212///Longevity regulating pathway - worm+++05200///Pathways in cancer+++05204///Chemical carcinogenesis - DNA adducts+++05207///Chemical carcinogenesis - receptor activation+++05208///Che…	Metabolism+++Human Diseases+++Organismal Systems	Metabolism of other amino acids+++Xenobiotics biodegradation and metabolism+++Drug resistance: antineoplastic+++Aging+++Cancer: overview+++Cancer: specific types+++Cardiovascular disease	-1.18816	0.000284417	0.000743041
68371	'Pbld1'	mRNA				-1.51605	0.000197021	0.000528582
68393	'Mogat1'	mRNA	00561///Glycerolipid metabolism	Metabolism	Lipid metabolism	-1.64953	1.4818e-08	6.45102e-08
68458	'Ppp1r14a'	mRNA	04270///Vascular smooth muscle contraction	Organismal Systems	Circulatory system	-1.30625	1.64358e-09	7.78114e-09
68460	'Dhrs7c'	mRNA				-5.57494	3.79072e-35	5.81209e-34
68515	'Myadml2'	mRNA				-1.94816	1.62356e-08	7.04087e-08
68680	'Fitm1'	mRNA				-3.42294	1.29267e-21	1.24711e-20
68701	'Ppp1r27'	mRNA				-2.16812	8.58662e-20	7.62023e-19
68775	'Atp6v1c2'	mRNA	00190///Oxidative phosphorylation+++04145///Phagosome+++04150///mTOR signaling pathway+++04721///Synaptic vesicle cycle+++04966///Collecting duct acid secretion+++05110///Vibrio cholerae infection+++05120///Epithelial cell signaling in Helicobacter pylori infection+++05165///Human papillomavirus infection+++05323///Rheumatoid arthritis	Metabolism+++Cellular Processes+++Environmental Information Processing+++Organismal Systems+++Human Diseases	Energy metabolism+++Transport and catabolism+++Signal transduction+++Nervous system+++Excretory system+++Infectious disease: bacterial+++Infectious disease: viral+++Immune disease	-1.82813	2.2055e-15	1.57129e-14
68800	'Prr32'	mRNA				-1.03062	0.0245939	0.0443581
68802	'Mypn'	mRNA				-1.65447	4.78835e-17	3.74417e-16
68854	'Asb11'	mRNA				-2.81023	2.65902e-34	3.97555e-33
68859	'Smim1'	mRNA				-1.05221	3.81195e-18	3.13503e-17
68918	'1190005I06Rik'	mRNA				-1.07087	0.000179578	0.000484797
68957	'Paqr6'	mRNA				-1.84421	1.15964e-12	6.97231e-12
69034	'Nupr1l'	mRNA				-1.19501	0.000113661	0.000316908
69065	'Chac1'	mRNA	00480///Glutathione metabolism	Metabolism	Metabolism of other amino acids	-1.1276	2.14933e-16	1.62115e-15
69123	'Eci3'	mRNA	00071///Fatty acid degradation+++04146///Peroxisome	Metabolism+++Cellular Processes	Lipid metabolism+++Transport and catabolism	-1.00553	0.0016747	0.00382909
69134	'Fam25c'	mRNA				-1.70522	5.79783e-23	5.90838e-22
69217	'Plekha4'	mRNA				-1.57996	1.77505e-38	2.93834e-37
69297	'Lrrc46'	mRNA				-1.07244	0.0094283	0.0185362
69398	'Cdhr4'	mRNA				-1.58422	1.10754e-22	1.11716e-21
69553	'Ripor3'	mRNA				-1.04104	4.42797e-07	1.67235e-06
69563	'Mrln'	mRNA				-1.25301	0.0227767	0.0413531
69564	'Nmrk2'	mRNA	00760///Nicotinate and nicotinamide metabolism	Metabolism	Metabolism of cofactors and vitamins	-2.23707	6.84701e-09	3.06731e-08
69574	'Cmbl'	mRNA				-1.61783	1.16479e-52	2.6321e-51
69576	'Smco1'	mRNA				-5.73106	9.61349e-08	3.89702e-07
69585	'Hjv'	mRNA	04350///TGF-beta signaling pathway	Environmental Information Processing	Signal transduction	-3.60264	1.91125e-67	5.46281e-66
69627	'Fam89a'	mRNA				-1.69358	0.00667954	0.0135311
69642	'Mlip'	mRNA				-1.56405	1.30862e-05	4.15906e-05
69655	'Cd164l2'	mRNA				-1.12373	7.99386e-06	2.60706e-05
69671	'Tmem52'	mRNA				-1.78269	2.4722e-07	9.61189e-07
69693	'Pof1b'	mRNA				-1.09475	1.49651e-08	6.51337e-08
69697	'Camsap3'	mRNA				-1.11047	3.37179e-13	2.09849e-12
69810	'Clec4b1'	mRNA	04625///C-type lectin receptor signaling pathway	Organismal Systems	Immune system	-1.21348	8.9558e-06	2.90223e-05
69861	'2010003K11Rik'	mRNA				-1.38426	8.29162e-06	2.6979e-05
69894	'Fam241b'	mRNA				-1.57315	1.35806e-06	4.86861e-06
69926	'Dnah17'	mRNA	05014///Amyotrophic lateral sclerosis+++05016///Huntington disease+++05022///Pathways of neurodegeneration - multiple diseases	Human Diseases	Neurodegenerative disease	-1.23707	0.00704877	0.0142149
70080	'Igsf23'	mRNA				-1.03062	0.00147907	0.00341636
70127	'Dpf3'	mRNA	04714///Thermogenesis+++05225///Hepatocellular carcinoma	Organismal Systems+++Human Diseases	Environmental adaptation+++Cancer: specific types	-1.39319	0.0221469	0.0403335
70166	'Lipn'	mRNA				-3.16578	1.59215e-23	1.65251e-22
70335	'Reep6'	mRNA				-1.33763	1.47048e-27	1.75075e-26
70377	'Derl3'	mRNA	04141///Protein processing in endoplasmic reticulum	Genetic Information Processing	Folding, sorting and degradation	-1.52	8.76701e-07	3.21133e-06
70392	'Asb12'	mRNA				-1.65865	0.000350013	0.000900576
70433	'Draxin'	mRNA				-1.14283	2.13195e-08	9.1653e-08
70503	'Ddo'	mRNA	00250///Alanine, aspartate and glutamate metabolism+++00470///D-Amino acid metabolism+++04146///Peroxisome	Metabolism+++Cellular Processes	Amino acid metabolism+++Metabolism of other amino acids+++Transport and catabolism	-1.18513	2.76379e-14	1.84563e-13
70564	'Prxl2a'	mRNA				-1.00973	7.4433e-88	2.75402e-86
70701	'Nipal1'	mRNA				-1.33318	7.27794e-06	2.38838e-05
70713	'Gpr137c'	mRNA				-1.45208	9.51065e-12	5.39097e-11
70861	'Akr1cl'	mRNA				-1.81611	7.60127e-14	4.93892e-13
71093	'Atoh8'	mRNA				-1.1599	6.24576e-10	3.0615e-09
71130	'Sh2d6'	mRNA				-1.23707	0.00704877	0.0142149
71146	'Golga7b'	mRNA				-1.87862	0.00456683	0.00959532
71345	'Ano9'	mRNA				-1.06417	8.81381e-09	3.90989e-08
71373	'Prr16'	mRNA				-1.86887	4.61996e-13	2.84793e-12
71395	'Cdcp3'	mRNA	04970///Salivary secretion	Organismal Systems	Digestive system	-3.0693	2.5706e-34	3.85018e-33
71660	'Rarres2'	mRNA				-1.53745	0	0
71664	'Mettl7b'	mRNA				-2.95662	7.43619e-08	3.04003e-07
71724	'Aox3'	mRNA	00280///Valine, leucine and isoleucine degradation+++00350///Tyrosine metabolism+++00380///Tryptophan metabolism+++00750///Vitamin B6 metabolism+++00760///Nicotinate and nicotinamide metabolism+++00830///Retinol metabolism+++00982///Drug metabolism - cytochrome P450+++04630///JAK-STAT signaling pathway	Metabolism+++Environmental Information Processing	Amino acid metabolism+++Metabolism of cofactors and vitamins+++Xenobiotics biodegradation and metabolism+++Signal transduction	-1.30192	1.84116e-05	5.75384e-05
71774	'Shroom1'	mRNA				-1.20854	8.14309e-11	4.30691e-10
71775	'1300017J02Rik'	mRNA	04066///HIF-1 signaling pathway+++04216///Ferroptosis+++04978///Mineral absorption	Environmental Information Processing+++Cellular Processes+++Organismal Systems	Signal transduction+++Cell growth and death+++Digestive system	-2.16307	3.1739e-08	1.34727e-07
71836	'Shcbp1l'	mRNA				-2.20054	0.00167882	0.00383798
71897	'Lypd6b'	mRNA	04080///Neuroactive ligand-receptor interaction	Environmental Information Processing	Signaling molecules and interaction	-1.35255	1.16965e-06	4.22372e-06
71912	'Jsrp1'	mRNA				-1.86599	2.77666e-19	2.37888e-18
71939	'Apol6'	mRNA				-1.91468	2.60582e-97	1.06998e-95
71995	'Erv3'	mRNA				-3.06624	1.29443e-08	5.6558e-08
72014	'Btbd17'	mRNA				-1.71343	9.5761e-07	3.4925e-06
72022	'Slc35f2'	mRNA				-1.25301	5.93577e-08	2.45465e-07
72058	'Igsf5'	mRNA	04530///Tight junction+++05120///Epithelial cell signaling in Helicobacter pylori infection	Cellular Processes+++Human Diseases	Cellular community - eukaryotes+++Infectious disease: bacterial	-1.24007	0.00271642	0.00594836
72090	'Entpd8'	mRNA	00230///Purine metabolism+++00240///Pyrimidine metabolism+++05169///Epstein-Barr virus infection	Metabolism+++Human Diseases	Nucleotide metabolism+++Infectious disease: viral	-1.95662	0.00275296	0.00601858
72135	'Pygo1'	mRNA				-1.36622	4.50171e-08	1.88617e-07
72148	'Tdrp'	mRNA				-1.5508	4.72437e-73	1.44609e-71
72168	'Aifm3'	mRNA				-1.6827	3.9758e-05	0.000118255
72275	'2200002D01Rik'	mRNA				-1.27998	8.9547e-23	9.07054e-22
72607	'Usp13'	mRNA				-1.58935	1.6435e-18	1.37175e-17
72685	'Dnajc6'	mRNA	04144///Endocytosis	Cellular Processes	Transport and catabolism	-1.049	6.04943e-08	2.49797e-07
72701	'Zfp618'	mRNA				-1.11404	1.95871e-05	6.09856e-05
72832	'Crtac1'	mRNA				-1.45512	6.91317e-05	0.000198963
72930	'Ppp2r2b'	mRNA	03015///mRNA surveillance pathway+++04071///Sphingolipid signaling pathway+++04151///PI3K-Akt signaling pathway+++04152///AMPK signaling pathway+++04261///Adrenergic signaling in cardiomyocytes+++04390///Hippo signaling pathway+++04391///Hippo signaling pathway - fly+++04530///Tight junction+++04728///Dopaminergic synapse+++05142///Chagas disease+++05160///Hepatitis C+++05165///Human papillomavir…	Genetic Information Processing+++Environmental Information Processing+++Organismal Systems+++Cellular Processes+++Human Diseases	Translation+++Signal transduction+++Circulatory system+++Cellular community - eukaryotes+++Nervous system+++Infectious disease: parasitic+++Infectious disease: viral	-1.26508	0.00154324	0.00355117
72948	'Tppp'	mRNA				-1.1714	4.39654e-23	4.49944e-22
73167	'Arhgap8'	mRNA				-1.1461	4.32776e-05	0.000128045
73246	'Rassf6'	mRNA	04390///Hippo signaling pathway+++04392///Hippo signaling pathway - multiple species	Environmental Information Processing	Signal transduction	-1.50492	5.06566e-33	7.2579e-32
73284	'Ddit4l'	mRNA				-1.92832	2.31672e-33	3.36805e-32
73456	'Izumo1'	mRNA				-3.03062	0.0124827	0.023921
73608	'Marveld3'	mRNA	04530///Tight junction	Cellular Processes	Cellular community - eukaryotes	-1.10257	1.03191e-09	4.96776e-09
73673	'Rec114'	mRNA				-1.79615	0.00751458	0.0150847
73707	'Gucy2g'	mRNA	00230///Purine metabolism	Metabolism	Nucleotide metabolism	-1.39319	0.00121433	0.00284823
73732	'Muc16'	mRNA				-3.78551	7.04402e-35	1.0761e-33
74055	'Plce1'	mRNA	00562///Inositol phosphate metabolism+++04014///Ras signaling pathway+++04015///Rap1 signaling pathway+++04020///Calcium signaling pathway+++04024///cAMP signaling pathway+++04070///Phosphatidylinositol signaling system+++04919///Thyroid hormone signaling pathway+++04933///AGE-RAGE signaling pathway in diabetic complications+++05131///Shigellosis+++05205///Proteoglycans in cancer	Metabolism+++Environmental Information Processing+++Organismal Systems+++Human Diseases	Carbohydrate metabolism+++Signal transduction+++Endocrine system+++Endocrine and metabolic disease+++Infectious disease: bacterial+++Cancer: overview	-1.02634	7.76602e-15	5.36043e-14
74100	'Arpp21'	mRNA				-1.16812	0.00692115	0.013981
74183	'Perm1'	mRNA				-1.46672	7.60173e-08	3.10318e-07
74186	'Ccdc3'	mRNA				-1.97947	5.30017e-51	1.15581e-49
74199	'Vit'	mRNA				-1.69358	0.00667954	0.0135311
74249	'Lrrc2'	mRNA				-1.33018	0.00323514	0.00697758
74342	'Lrrtm1'	mRNA				-2.03062	0.000565176	0.00140646
74492	'Kbtbd13'	mRNA				-1.03062	0.0245939	0.0443581
74558	'Gvin1'	mRNA				-1.80188	0.00038971	0.000995564
74562	'Fer1l4'	mRNA				-1.0207	3.88462e-07	1.47825e-06
74563	'Rasgef1c'	mRNA				-1.15837	0.000334562	0.000864919
74571	'Kcnk16'	mRNA				-1.79615	0.00751458	0.0150847
74589	'Kbtbd12'	mRNA				-4.55418	1.01669e-06	3.69556e-06
74644	'4930426D05Rik'	mRNA				-1.12578	0.00175404	0.00399476
74770	'Hhatl'	mRNA	04340///Hedgehog signaling pathway	Environmental Information Processing	Signal transduction	-2.81023	5.83771e-18	4.76383e-17
75552	'Paqr9'	mRNA				-2.06457	9.85527e-59	2.48746e-57
75568	'Capsl'	mRNA				-1.04159	3.3528e-12	1.9592e-11
75581	'Yipf7'	mRNA				-2.29365	1.42402e-07	5.66747e-07
75607	'Wnk2'	mRNA				-1.23573	2.4047e-10	1.22232e-09
75769	'Plppr5'	mRNA				-4.27855	1.19598e-05	3.82056e-05
75973	'Ccdc162'	mRNA				-1.22192	1.67671e-09	7.91569e-09
76142	'Ppp1r14c'	mRNA				-2.35255	1.16615e-12	7.00895e-12
76157	'Slc35d3'	mRNA				-1.03062	0.0162649	0.0304634
76187	'Adhfe1'	mRNA				-1.36186	6.47842e-78	2.13851e-76
76219	'Arxes1'	mRNA	03060///Protein export	Genetic Information Processing	Folding, sorting and degradation	-1.35538	6.42078e-26	7.24975e-25
76257	'Slc38a3'	mRNA	04724///Glutamatergic synapse+++04727///GABAergic synapse+++04964///Proximal tubule bicarbonate reclamation	Organismal Systems	Nervous system+++Excretory system	-2.08125	1.34948e-14	9.17549e-14
76263	'Gstk1'	mRNA	00480///Glutathione metabolism+++00980///Metabolism of xenobiotics by cytochrome P450+++00982///Drug metabolism - cytochrome P450+++04146///Peroxisome+++05204///Chemical carcinogenesis - DNA adducts	Metabolism+++Cellular Processes+++Human Diseases	Metabolism of other amino acids+++Xenobiotics biodegradation and metabolism+++Transport and catabolism+++Cancer: overview	-1.06571	3.16065e-24	3.35495e-23
76282	'Gpt'	mRNA	00220///Arginine biosynthesis+++00250///Alanine, aspartate and glutamate metabolism+++01200///Carbon metabolism+++01210///2-Oxocarboxylic acid metabolism+++01230///Biosynthesis of amino acids	Metabolism	Amino acid metabolism+++Global and overview maps	-1.28245	7.98513e-95	3.18554e-93
76294	'Asb5'	mRNA				-1.54663	3.1498e-12	1.84441e-11
76459	'Car12'	mRNA	00910///Nitrogen metabolism	Metabolism	Energy metabolism	-1.13231	2.34006e-10	1.19162e-09
76469	'Cmya5'	mRNA				-1.56667	3.13721e-76	1.01372e-74
76484	'Kndc1'	mRNA				-2.1461	0.00857164	0.0169679
76574	'Mfsd2a'	mRNA				-1.69153	1.89287e-21	1.80956e-20
76589	'Unc5cl'	mRNA				-1.05615	3.70541e-06	1.25945e-05
76615	'Got1l1'	mRNA	00220///Arginine biosynthesis+++00250///Alanine, aspartate and glutamate metabolism+++00270///Cysteine and methionine metabolism+++00330///Arginine and proline metabolism+++00350///Tyrosine metabolism+++00360///Phenylalanine metabolism+++00400///Phenylalanine, tyrosine and tryptophan biosynthesis+++01200///Carbon metabolism+++01210///2-Oxocarboxylic acid metabolism+++01230///Biosynthesis of amino…	Metabolism	Amino acid metabolism+++Global and overview maps	-2.83797	0.023661	0.0428316
76722	'Ckmt2'	mRNA	00330///Arginine and proline metabolism	Metabolism	Amino acid metabolism	-4.02701	1.29593e-86	4.76353e-85
76757	'Trdn'	mRNA	04020///Calcium signaling pathway+++04260///Cardiac muscle contraction	Environmental Information Processing+++Organismal Systems	Signal transduction+++Circulatory system	-1.53019	1.17319e-19	1.03244e-18
76829	'Dok5'	mRNA				-3.35255	0.00347661	0.00745541
76905	'Lrg1'	mRNA				-1.13459	2.73172e-102	1.16426e-100
76933	'Ifi27l2a'	mRNA				-1.10332	1.40157e-237	1.43002e-235
77015	'Mpped2'	mRNA				-1.23707	0.00704877	0.0142149
77018	'Col25a1'	mRNA	04974///Protein digestion and absorption	Organismal Systems	Digestive system	-1.9237	0.000533771	0.00133403
77037	'Mrap'	mRNA	04927///Cortisol synthesis and secretion+++04934///Cushing syndrome	Organismal Systems+++Human Diseases	Endocrine system+++Endocrine and metabolic disease	-1.2066	3.26933e-44	6.21209e-43
77125	'Il33'	mRNA	04060///Cytokine-cytokine receptor interaction+++04217///Necroptosis+++04623///Cytosolic DNA-sensing pathway+++05164///Influenza A	Environmental Information Processing+++Cellular Processes+++Organismal Systems+++Human Diseases	Signaling molecules and interaction+++Cell growth and death+++Immune system+++Infectious disease: viral	-1.29613	0	0
77531	'Anks1b'	mRNA				-2.43272	1.72329e-06	6.10513e-06
77632	'Pramel13'	mRNA				-1.49005	0.00781117	0.0155973
77669	'Arhgef38'	mRNA				-1.14251	0.000156549	0.00042694
77705	'Cstdc2'	mRNA				-3.61558	0.0196858	0.0362455
77727	'6030468B19Rik'	mRNA				-1.61558	0.000547371	0.00136518
77772	'Dcst1'	mRNA				-1.12177	0.00144398	0.00334104
77996	'Cutal'	mRNA				-1.31203	9.556e-11	5.01794e-10
78004	'Prr15'	mRNA				-1.01912	2.53154e-06	8.79637e-06
78088	'Sowahb'	mRNA				-1.66805	0.00112406	0.00265315
78303	'H2bu2'	mRNA	04613///Neutrophil extracellular trap formation+++05034///Alcoholism+++05203///Viral carcinogenesis+++05322///Systemic lupus erythematosus	Organismal Systems+++Human Diseases	Immune system+++Substance dependence+++Cancer: overview+++Immune disease	-1.90509	0.00155053	0.00356601
78373	'Nudt17'	mRNA				-1.11404	1.41326e-13	8.99514e-13
78465	'Ccdc190'	mRNA				-2.09475	5.71241e-12	3.29062e-11
78748	'Rassf10'	mRNA				-1.3234	2.85794e-07	1.10377e-06
78753	'Lipm'	mRNA				-1.42057	1.83537e-06	6.47629e-06
78774	'Cfap61'	mRNA				-3.03062	0.0124827	0.023921
79235	'Lrat'	mRNA	00830///Retinol metabolism+++04977///Vitamin digestion and absorption	Metabolism+++Organismal Systems	Metabolism of cofactors and vitamins+++Digestive system	-1.20054	0.000137003	0.000377055
80794	'Cblc'	mRNA	04120///Ubiquitin mediated proteolysis+++04144///Endocytosis	Genetic Information Processing+++Cellular Processes	Folding, sorting and degradation+++Transport and catabolism	-1.20268	3.98144e-10	1.98365e-09
80797	'Clca3a2'	mRNA	04924///Renin secretion+++04972///Pancreatic secretion	Organismal Systems	Endocrine system+++Digestive system	-1.08828	5.32903e-45	1.02648e-43
80885	'Hcar2'	mRNA	04024///cAMP signaling pathway	Environmental Information Processing	Signal transduction	-1.57341	1.21141e-19	1.06496e-18
80893	'Tmprss5'	mRNA				-1.79615	0.000156586	0.000426902
80903	'Fgf16'	mRNA	04010///MAPK signaling pathway+++04014///Ras signaling pathway+++04015///Rap1 signaling pathway+++04020///Calcium signaling pathway+++04151///PI3K-Akt signaling pathway+++04810///Regulation of actin cytoskeleton+++05200///Pathways in cancer+++05207///Chemical carcinogenesis - receptor activation+++05218///Melanoma+++05224///Breast cancer+++05226///Gastric cancer	Environmental Information Processing+++Cellular Processes+++Human Diseases	Signal transduction+++Cell motility+++Cancer: overview+++Cancer: specific types	-3.49005	0.00183746	0.00416866
83379	'Klb'	mRNA	04714///Thermogenesis	Organismal Systems	Environmental adaptation	-2.43423	2.49897e-75	7.99814e-74
83813	'Tnk1'	mRNA				-1.06265	1.86118e-22	1.85952e-21
83961	'Nrg4'	mRNA	04012///ErbB signaling pathway+++05014///Amyotrophic lateral sclerosis	Environmental Information Processing+++Human Diseases	Signal transduction+++Neurodegenerative disease	-1.72452	1.44234e-25	1.6102e-24
83964	'Jam3'	mRNA	04514///Cell adhesion molecules+++04530///Tight junction+++04670///Leukocyte transendothelial migration+++05120///Epithelial cell signaling in Helicobacter pylori infection	Environmental Information Processing+++Cellular Processes+++Organismal Systems+++Human Diseases	Signaling molecules and interaction+++Cellular community - eukaryotes+++Immune system+++Infectious disease: bacterial	-1.00434	3.04635e-22	3.01855e-21
84112	'Sucnr1'	mRNA	04024///cAMP signaling pathway	Environmental Information Processing	Signal transduction	-2.48232	1.69238e-14	1.14285e-13
84506	'Hamp'	mRNA	04350///TGF-beta signaling pathway	Environmental Information Processing	Signal transduction	-2.13298	5.46424e-10	2.68978e-09
84704	'Snurf'	mRNA				-1.34704	8.25768e-09	3.67481e-08
93670	'Tac4'	mRNA	04080///Neuroactive ligand-receptor interaction	Environmental Information Processing	Signaling molecules and interaction	-1.73106	0.022701	0.0412379
93673	'Nat8f2'	mRNA	00480///Glutathione metabolism	Metabolism	Metabolism of other amino acids	-2.43661	1.00248e-08	4.42609e-08
93689	'Lmod1'	mRNA				-1.00531	3.93982e-10	1.9664e-09
93726	'Rnase2a'	mRNA				-1.99422	0	0
93761	'Smarca1'	mRNA				-1.09116	0.000143293	0.000393209
93882	'Pcdhb11'	mRNA				-1.09818	3.13874e-08	1.33268e-07
94179	'Krt23'	mRNA	04915///Estrogen signaling pathway+++05150///Staphylococcus aureus infection	Organismal Systems+++Human Diseases	Endocrine system+++Infectious disease: bacterial	-1.64837	8.47603e-09	3.76899e-08
96935	'Susd4'	mRNA				-1.63469	1.22388e-07	4.8999e-07
98363	'Efhd1'	mRNA				-2.14396	8.36284e-28	1.00563e-26
98660	'Atp1a2'	mRNA	04022///cGMP-PKG signaling pathway+++04024///cAMP signaling pathway+++04260///Cardiac muscle contraction+++04261///Adrenergic signaling in cardiomyocytes+++04911///Insulin secretion+++04918///Thyroid hormone synthesis+++04919///Thyroid hormone signaling pathway+++04925///Aldosterone synthesis and secretion+++04960///Aldosterone-regulated sodium reabsorption+++04961///Endocrine and other factor-re…	Environmental Information Processing+++Organismal Systems	Signal transduction+++Circulatory system+++Endocrine system+++Excretory system+++Digestive system	-1.51616	4.15316e-186	3.25202e-184
98845	'Eps8l2'	mRNA				-1.05324	1.35837e-30	1.80919e-29
99738	'Kcnc4'	mRNA				-1.46358	3.91575e-05	0.000116634
