# Supplementary material for: Leveraging Immunogenic Cell Death to Enhance the Immune Response against Malignant Pleural Mesothelioma Tumors
Source: J Am Chem Soc. 2025 Feb 24;147(9):7908–20. doi: 10.1021/jacs.4c17966 (PMC11887451; doi:10.1021/jacs.4c17966)
Supplement: Supplementary file 3 — ja4c17966_si_003.xlsx [file ja4c17966_si_003.xlsx]

## Sheet: Down regulated genes
KEGG Pathway Term ID	KEGG Pathway Term Desc	KEGG Pathway Term Level1	KEGG Pathway Term Level2	Term Candidate Gene Num	Total Candidate Gene Num	Term Gene Num	Total Gene Num	Rich Ratio	P value	Q value	Gene ids	Gene Symbols
4260	Cardiac muscle contraction	Organismal Systems	Circulatory system	19	500	83	8768	0.228916	1.38754e-07	1.41529e-05	1.10893e+96	Slc8a3,Actc1,Atp1b2,Atp2a1,Cacna1s,Cacng1,Cox6a2,Cox8b,Hrc,Myl3,Myl2,Ryr2,Tpm2,Atp1a4,Cacna2d4,Cacng6,Atp1b4,Trdn,Atp1a2
5410	Hypertrophic cardiomyopathy	Human Diseases	Cardiovascular disease	19	500	91	8768	0.208791	6.42556e-07	4.91555e-05	1.08079e+98	Prkaa2,Slc8a3,Actc1,Agt,Atp2a1,Cacna1s,Cacng1,Il6,Itgb6,Myl3,Myl2,Ryr2,Sgca,Tpm2,Ttn,Sgcg,Prkag3,Cacna2d4,Cacng6
5414	Dilated cardiomyopathy	Human Diseases	Cardiovascular disease	18	500	94	8768	0.191489	4.70498e-06	0.000164035	1.10893e+92	Slc8a3,Actc1,Agt,Atp2a1,Cacna1s,Cacng1,Itgb6,Myl3,Myl2,Pln,Ryr2,Sgca,Tpm2,Ttn,Adcy5,Sgcg,Cacna2d4,Cacng6
4514	Cell adhesion molecules	Environmental Information Processing	Signaling molecules and interaction	23	500	167	8768	0.137725	6.99439e-05	0.00194571	1.10558e+120	H2-Q9,Cd8b1,Cdh4,Glycam1,H2-Aa,H2-M2,H2-DMb1,Mpz,Nrxn1,Nrxn3,Lrrc4,Sele,Selp,Cd40lg,H2-M5,Cldn19,Negr1,H2-Eb2,Cldn8,Cldn9,Pdcd1lg2,Jam2,Jam3
4964	Proximal tubule bicarbonate reclamation	Organismal Systems	Excretory system	7	500	22	8768	0.318182	0.000151322	0.00374017	1.19321e+34	Atp1b2,Car4,Pck1,Atp1a4,Atp1b4,Slc38a3,Atp1a2
4924	Renin secretion	Organismal Systems	Endocrine system	13	500	75	8768	0.173333	0.0002809	0.00537221	1.15391e+66	Adora1,Adrb3,Agt,Agtr1a,Cacna1s,Edn3,Gnai1,Pde1c,Ptger2,Adcy5,Gucy1a2,Clca1,Clca3a2
4060	Cytokine-cytokine receptor interaction	Environmental Information Processing	Signaling molecules and interaction	31	500	291	8768	0.106529	0.000546209	0.00835699	1.10075e+158	Bmp3,Bmp6,Bmpr1b,Cxcr2,Csf3,Ctf1,Gdf1,Cxcl1,Il11,Il13,Il13ra2,Il2,Il5,Il6,Il9r,Lep,Mstn,Prlr,Ccl11,Ccl20,Ccl27a,Ccl8,Cxcl5,Il23r,Cd40lg,Il17d,Ccl19,Acvr1c,Il17b,Il17re,Il33
4931	Insulin resistance	Human Diseases	Endocrine and metabolic disease	15	500	110	8768	0.136364	0.00138146	0.0176137	1.05651e+81	Ppp1r3e,Prkaa2,Agt,Cd36,Ppp1r3a,Il6,Pck1,Pygm,Slc2a4,Trib3,Gys2,Prkag3,Ppp1r3b,Ppp1r3c,Mlxipl
4724	Glutamatergic synapse	Organismal Systems	Nervous system	14	500	113	8768	0.123894	0.00482217	0.0433995	1.08072e+75	Grm6,Slc17a6,Gnai1,Gria4,Grik2,Grik3,Slc1a2,Slc1a3,Adcy5,Dlgap1,Homer2,Pla2g4f,Pla2g4e,Slc38a3
601	Glycosphingolipid biosynthesis - lacto and neolacto series	Metabolism	Glycan biosynthesis and metabolism	5	500	26	8768	0.192308	0.0143491	0.102112	1.08105e+25	B3gnt5,Fut1,St8sia1,B3galt2,Sec1
565	Ether lipid metabolism	Metabolism	Lipid metabolism	7	500	47	8768	0.148936	0.0162621	0.111064	1.87842e+37	Pla2g5,Ugt8a,Pla2g4f,Pla2g4e,Gal3st1,Plb1,Plpp3
5416	Viral myocarditis	Human Diseases	Cardiovascular disease	10	500	81	8768	0.123457	0.0163329	0.111064	1.10558e+52	H2-Q9,Cxadr,H2-Aa,H2-M2,H2-DMb1,Sgca,Cd40lg,H2-M5,Sgcg,H2-Eb2
4920	Adipocytokine signaling pathway	Organismal Systems	Endocrine system	9	500	71	8768	0.126761	0.0189	0.125627	1.08079e+46	Prkaa2,Adipoq,Cd36,Acsl1,Irs3,Lep,Pck1,Slc2a4,Prkag3
4960	Aldosterone-regulated sodium reabsorption	Organismal Systems	Excretory system	6	500	38	8768	0.157895	0.0194278	0.125627	1.19322e+29	Atp1b2,Scnn1b,Scnn1g,Atp1a4,Atp1b4,Atp1a2
4145	Phagosome	Cellular Processes	Transport and catabolism	17	500	175	8768	0.0971429	0.0217665	0.12882	1.08078e+91	Olr1,H2-Q9,Atp6v1b1,Cd36,Comp,H2-Aa,H2-M2,H2-DMb1,Cd209d,Cd209e,Marco,Tubb3,H2-M5,H2-Eb2,Tuba8,Clec7a,Atp6v1c2
220	Arginine biosynthesis	Metabolism	Amino acid metabolism	4	500	20	8768	0.2	0.0244108	0.134183	1.18462e+19	Arg1,Nos2,Gpt,Got1l1
4630	JAK-STAT signaling pathway	Environmental Information Processing	Signal transduction	16	500	168	8768	0.0952381	0.0300046	0.153089	1.27001e+82	Cish,Csf3,Ctf1,Il11,Il13,Il13ra2,Il2,Il5,Il6,Il9r,Lep,Prlr,Il23r,Il22ra2,Il17d,Aox3
4721	Synaptic vesicle cycle	Organismal Systems	Nervous system	9	500	77	8768	0.116883	0.0303863	0.153089	1.10935e+46	Atp6v1b1,Cacna1b,Slc17a6,Slc6a12,Slc6a13,Slc1a2,Slc1a3,Stx1b,Atp6v1c2
4975	Fat digestion and absorption	Organismal Systems	Digestive system	6	500	42	8768	0.142857	0.0305177	0.153089	1.18081e+30	Apoa4,Cd36,Pla2g5,Mogat2,Dgat2,Plpp3
5144	Malaria	Human Diseases	Infectious disease: parasitic	7	500	55	8768	0.127273	0.0356121	0.175461	1.24911e+34	Cd36,Comp,Csf3,Il6,Sele,Selp,Cd40lg
983	Drug metabolism - other enzymes	Metabolism	Xenobiotics biodegradation and metabolism	10	500	92	8768	0.108696	0.0361243	0.175461	1.04158e+53	Ces1d,Gsta2,Gsta3,Gsta4,Gstm6,Ces1f,Ces2e,Ugt1a10,Mgst1,Gstm7
4061	Viral protein interaction with cytokine and cytokine receptor	Environmental Information Processing	Signaling molecules and interaction	10	500	94	8768	0.106383	0.0409958	0.196011	1.27651e+49	Cxcr2,Cxcl1,Il2,Il6,Ccl11,Ccl20,Ccl27a,Ccl8,Cxcl5,Ccl19
5120	Epithelial cell signaling in Helicobacter pylori infection	Human Diseases	Infectious disease: bacterial	8	500	69	8768	0.115942	0.0416556	0.196102	1.10935e+40	Atp6v1b1,Cxcr2,Cxcl1,Mapk13,Jam2,Atp6v1c2,Igsf5,Jam3
592	alpha-Linolenic acid metabolism	Metabolism	Lipid metabolism	4	500	24	8768	0.166667	0.0447851	0.204541	1.87843e+22	Pla2g5,Pla2g4f,Pla2g4e,Plb1
4977	Vitamin digestion and absorption	Organismal Systems	Digestive system	4	500	24	8768	0.166667	0.0447851	0.204541	1.18082e+20	Apoa4,Slc23a1,Plb1,Lrat
4927	Cortisol synthesis and secretion	Organismal Systems	Endocrine system	8	500	72	8768	0.111111	0.0515212	0.226211	1.16061e+40	Agt,Agtr1a,Cacna1s,Kcnk3,Mc2r,Adcy5,Cacna1h,Mrap
4614	Renin-angiotensin system	Organismal Systems	Endocrine system	5	500	36	8768	0.138889	0.0517475	0.226211	1.16061e+24	Agt,Agtr1a,Enpep,Klk1b11,Mme
5340	Primary immunodeficiency	Human Diseases	Immune disease	5	500	36	8768	0.138889	0.0517475	0.226211	1.16281e+24	Aicda,Cd19,Cd79a,Cd8b1,Cd40lg
4973	Carbohydrate digestion and absorption	Organismal Systems	Digestive system	6	500	48	8768	0.125	0.0537719	0.231749	1.17221e+29	Amy1,Atp1b2,Atp1a4,Slc2a5,Atp1b4,Atp1a2
660	C5-Branched dibasic acid metabolism	Metabolism	Carbohydrate metabolism	1	500	1	8768	1	0.0570256	0.242359	16365	Acod1
4918	Thyroid hormone synthesis	Organismal Systems	Endocrine system	8	500	74	8768	0.108108	0.0588697	0.245217	1.14479e+41	Slc5a5,Alb,Atp1b2,Tshr,Adcy5,Atp1a4,Atp1b4,Atp1a2
603	Glycosphingolipid biosynthesis - globo and isoglobo series	Metabolism	Glycan biosynthesis and metabolism	3	500	16	8768	0.1875	0.0593009	0.245217	143432044956546	Fut1,St8sia1,Sec1
4971	Gastric acid secretion	Organismal Systems	Digestive system	8	500	75	8768	0.106667	0.0627797	0.256141	1.19321e+42	Atp1b2,Gnai1,Adcy5,Mylk2,Mylk4,Atp1a4,Atp1b4,Atp1a2
4940	Type I diabetes mellitus	Human Diseases	Endocrine and metabolic disease	7	500	63	8768	0.111111	0.0661515	0.266347	1.10558e+37	H2-Q9,H2-Aa,H2-M2,H2-DMb1,Il2,H2-M5,H2-Eb2
4726	Serotonergic synapse	Organismal Systems	Nervous system	12	500	131	8768	0.0916031	0.0700617	0.278427	1.09731e+65	Maob,Cacna1b,Cacna1s,Gnai1,Htr2b,Htr4,Ptgs2,Tph2,Adcy5,Cyp2c23,Pla2g4f,Pla2g4e
591	Linoleic acid metabolism	Metabolism	Lipid metabolism	5	500	49	8768	0.102041	0.145266	0.463035	1.87842e+28	Pla2g5,Cyp2c23,Pla2g4f,Pla2g4e,Plb1
1524	Platinum drug resistance	Human Diseases	Drug resistance: antineoplastic	7	500	80	8768	0.0875	0.170456	0.519708	1.19791e+34	Atp7b,Gsta2,Gsta3,Gsta4,Gstm6,Mgst1,Gstm7
760	Nicotinate and nicotinamide metabolism	Metabolism	Metabolism of cofactors and vitamins	4	500	40	8768	0.1	0.192044	0.565051	1.21822e+19	Bst1,Nnmt,Nmrk2,Aox3
61	Fatty acid biosynthesis	Metabolism	Lipid metabolism	2	500	19	8768	0.105263	0.295745	0.717364	1408114104	Acsl1,Fasn
470	D-Amino acid metabolism	Metabolism	Metabolism of other amino acids	1	500	6	8768	0.166667	0.297001	0.717364	70503	Ddo
4350	TGF-beta signaling pathway	Environmental Information Processing	Signal transduction	7	500	95	8768	0.0736842	0.297729	0.717364	1.21611e+35	Bmp6,Bmpr1b,Cdkn2b,Id1,Acvr1c,Hjv,Hamp
5200	Pathways in cancer	Human Diseases	Cancer: overview	34	500	542	8768	0.0627306	0.303535	0.723671	1.16061e+171	Agt,Agtr1a,Ar,Cdkn2b,Fgf10,Fgf18,Gli1,Gnai1,Gsta2,Gsta3,Gsta4,Gstm6,Hey1,Igf2,Il13,Il2,Il5,Il6,Lamb3,Nos2,Pparg,Ptch2,Ptger2,Ptger3,Ptgs2,Rasgrp2,Shh,Il23r,Adcy5,Lamc3,Mgst1,Fgf21,Gstm7,Fgf16
500	Starch and sucrose metabolism	Metabolism	Carbohydrate metabolism	3	500	34	8768	0.0882353	0.306145	0.723671	1172219309232490	Amy1,Pygm,Gys2
4725	Cholinergic synapse	Organismal Systems	Nervous system	8	500	112	8768	0.0714286	0.307442	0.723671	1.08015e+42	Chrnb4,Chrna3,Ache,Cacna1b,Cacna1s,Gnai1,Kcnj12,Adcy5
1210	2-Oxocarboxylic acid metabolism	Metabolism	Global and overview maps	2	500	20	8768	0.1	0.317243	0.737872	7628276615	Gpt,Got1l1
600	Sphingolipid metabolism	Metabolism	Lipid metabolism	4	500	50	8768	0.08	0.318298	0.737872	2.22395e+19	Ugt8a,Gal3st1,Smpd3,Plpp3
4068	FoxO signaling pathway	Environmental Information Processing	Signal transduction	9	500	131	8768	0.0687023	0.331134	0.756173	1.08079e+46	Prkaa2,Cdkn2b,Il6,Irs3,Pck1,Slc2a4,Prkag3,Mapk13,Homer2
4015	Rap1 signaling pathway	Environmental Information Processing	Signal transduction	14	500	214	8768	0.0654206	0.336367	0.762432	1.28011e+70	Cnr1,Efna3,Fgf10,Fgf18,Fpr1,Gnai1,Id1,P2ry1,Rasgrp2,Adcy5,Mapk13,Fgf21,Plce1,Fgf16
5143	African trypanosomiasis	Human Diseases	Infectious disease: parasitic	3	500	37	8768	0.0810811	0.353895	0.784723	140631619320339	F2rl1,Il6,Sele
5142	Chagas disease	Human Diseases	Infectious disease: parasitic	7	500	103	8768	0.0679612	0.372576	0.802876	1.46751e+34	Gna14,Gnai1,Il2,Il6,Nos2,Mapk13,Ppp2r2b
4211	Longevity regulating pathway	Organismal Systems	Aging	6	500	90	8768	0.0666667	0.40795	0.815918	1.08079e+32	Prkaa2,Adipoq,Irs3,Pparg,Adcy5,Prkag3
4917	Prolactin signaling pathway	Organismal Systems	Endocrine system	5	500	74	8768	0.0675676	0.415395	0.82007	1.27001e+25	Cish,Csn2,Prlr,Shc2,Mapk13
533	Glycosaminoglycan biosynthesis - keratan sulfate	Metabolism	Glycan biosynthesis and metabolism	1	500	14	8768	0.0714286	0.560735	0.969407	26887	Chst4
4360	Axon guidance	Organismal Systems	Development and regeneration	10	500	181	8768	0.0552486	0.587951	0.985144	1.07448e+52	Unc5a,Bmpr1b,Efna3,Gnai1,Lrrc4,Sema3c,Shh,Trpc6,Unc5c,Ablim2
770	Pantothenate and CoA biosynthesis	Metabolism	Metabolism of cofactors and vitamins	1	500	21	8768	0.047619	0.709017	1	26464	Vnn3
5162	Measles	Human Diseases	Infectious disease: viral	6	500	143	8768	0.041958	0.832668	1	1.54822e+31	Hspa1l,Il2,Il6,Cd209d,Cd209e,Slamf1
52	Galactose metabolism	Metabolism	Carbohydrate metabolism	1	500	32	8768	0.03125	0.847767	1	16770	Lalba
4130	SNARE interactions in vesicular transport	Genetic Information Processing	Folding, sorting and degradation	1	500	33	8768	0.030303	0.85648	1	56216	Stx1b
513	Various types of N-glycan biosynthesis	Metabolism	Glycan biosynthesis and metabolism	1	500	40	8768	0.025	0.905015	1	330406	B4galnt3
5034	Alcoholism	Human Diseases	Substance dependence	8	500	205	8768	0.0390244	0.905438	1	1.09731e+43	Maob,Gnai1,Ntrk2,Ppp1r1b,Shc2,Adcy5,H2ac10,H2bu2
3440	Homologous recombination	Genetic Information Processing	Replication and repair	1	500	41	8768	0.0243902	0.910457	1	20962	Sycp3
4390	Hippo signaling pathway	Environmental Information Processing	Signal transduction	5	500	157	8768	0.0318471	0.949782	1	1.21611e+24	Bmp6,Bmpr1b,Id1,Ppp2r2b,Rassf6
5235	PD-L1 expression and PD-1 checkpoint pathway in cancer	Human Diseases	Cancer: overview	2	500	88	8768	0.0227273	0.964588	1	26415381319	Mapk13,Batf3
1240	Biosynthesis of cofactors	Metabolism	Global and overview maps	3	500	152	8768	0.0197368	0.993391	1	2.68756e+16	Gulo,Ugt1a10,Tdo2
4380	Osteoclast differentiation	Organismal Systems	Development and regeneration	2	500	124	8768	0.016129	0.994376	1	1901626415	Pparg,Mapk13
4150	mTOR signaling pathway	Environmental Information Processing	Signal transduction	3	500	156	8768	0.0192308	0.994544	1	1.08079e+16	Prkaa2,Atp6v1b1,Atp6v1c2
4110	Cell cycle	Cellular Processes	Cell growth and death	2	500	125	8768	0.016	0.994663	1	1257712579	Cdkn1c,Cdkn2b
5168	Herpes simplex virus 1 infection	Human Diseases	Infectious disease: viral	13	500	450	8768	0.0288889	0.998603	1	1.10558e+72	H2-Q9,H2-Aa,H2-M2,H2-DMb1,Il6,Nxf7,Zfp879,Zfp612,Zfp454,Zfp641,H2-M5,Zfp354b,H2-Eb2
5161	Hepatitis B	Human Diseases	Infectious disease: viral	2	500	163	8768	0.0122699	0.999297	1	1619326415	Il6,Mapk13
4080	Neuroactive ligand-receptor interaction	Environmental Information Processing	Signaling molecules and interaction	48	500	376	8768	0.12766	9.14261e-08	1.39882e-05	108015,108072,110834,11539,11549,11550,11553,11556,11606,11607,12310,12424,12425,12801,12922,13610,13616,14063,14293,14419,14658,14802,14806,14807,15559,15562,16846,16995,17200,18166,18217,18386,18436,18441,19116,19217,19218,193034,21390,21834,22095,223780,239845,319229,64095,67405,71897,93670	Chrnb4,Grm6,Chrna3,Adora1,Adra1a,Adra1d,Adra2c,Adrb3,Agt,Agtr1a,Calca,Cck,Cckar,Cnr1,Crhr2,S1pr3,Edn3,F2rl1,Fpr1,Gal,Glrb,Gria4,Grik2,Grik3,Htr2b,Htr4,Lep,Ltb4r1,Mc2r,Npy1r,Ntsr2,Oprd1,P2rx1,P2ry1,Prlr,Ptger2,Ptger3,Trpv1,Tbxa2r,Thrb,Tshr,Adm2,Gpr156,Sctr,Gpr35,Nts,Lypd6b,Tac4
4024	cAMP signaling pathway	Environmental Information Processing	Signal transduction	31	500	220	8768	0.140909	2.42077e-06	0.000105822	1.15391e+157	Adora1,Atp1b2,Atp2a1,Cacna1s,Cnga1,Cnga2,Crhr2,Edn3,Gli1,Gnai1,Gria4,Htr4,Lipe,Mc2r,Npy1r,Pln,Ppp1r1b,Ptger2,Ptger3,Ryr2,Tshr,Adcy5,Ffar2,Hcar1,Atp1a4,Fxyd1,Atp1b4,Plce1,Hcar2,Sucnr1,Atp1a2
982	Drug metabolism - cytochrome P450	Metabolism	Xenobiotics biodegradation and metabolism	13	500	71	8768	0.183099	0.000158896	0.00374017	1.09731e+66	Maob,Adh1,Fmo1,Fmo3,Gsta2,Gsta3,Gsta4,Gstm6,Ugt1a10,Mgst1,Gstm7,Aox3,Gstk1
4970	Salivary secretion	Organismal Systems	Digestive system	14	500	86	8768	0.162791	0.000326431	0.00587575	1.15491e+71	Adra1a,Adra1d,Adrb3,Amy1,Atp1b2,Bst1,Dmbt1,Ryr3,Adcy5,Gucy1a2,Atp1a4,Atp1b4,Cdcp3,Atp1a2
4610	Complement and coagulation cascades	Organismal Systems	Immune system	14	500	92	8768	0.152174	0.000661926	0.0096452	1.15371e+70	Cfd,C6,Cr2,F10,F7,Cfb,Itgax,Proc,Serpina1b,Serpina1c,Serpina1d,Vtn,Vwf,A2m
4972	Pancreatic secretion	Organismal Systems	Digestive system	15	500	113	8768	0.132743	0.00181757	0.0217612	1.17221e+76	Amy1,Atp1b2,Atp2a1,Bst1,Cck,Cckar,Pla2g5,Ryr2,Adcy5,Clca1,Atp1a4,Sctr,Atp1b4,Clca3a2,Atp1a2
4921	Oxytocin signaling pathway	Organismal Systems	Endocrine system	18	500	153	8768	0.117647	0.0026679	0.0272126	1.08079e+98	Prkaa2,Cacna1s,Cacng1,Gnai1,Kcnj12,Ptgs2,Ryr1,Ryr2,Ryr3,Adcy5,Mylk2,Gucy1a2,Mylk4,Prkag3,Pla2g4f,Cacna2d4,Pla2g4e,Cacng6
4911	Insulin secretion	Organismal Systems	Endocrine system	12	500	86	8768	0.139535	0.00333647	0.0329342	1.19321e+62	Atp1b2,Cacna1s,Cck,Cckar,Kcnn3,Ryr2,Adcy5,Ffar1,Pclo,Atp1a4,Atp1b4,Atp1a2
5412	Arrhythmogenic right ventricular cardiomyopathy	Human Diseases	Cardiovascular disease	11	500	77	8768	0.142857	0.00404919	0.0378093	1.10893e+56	Slc8a3,Actn3,Atp2a1,Cacna1s,Cacng1,Itgb6,Ryr2,Sgca,Sgcg,Cacna2d4,Cacng6
5330	Allograft rejection	Human Diseases	Immune disease	9	500	56	8768	0.160714	0.00407747	0.0378093	1.10558e+47	H2-Q9,H2-Aa,H2-M2,H2-DMb1,Il2,Il5,Cd40lg,H2-M5,H2-Eb2
4974	Protein digestion and absorption	Organismal Systems	Digestive system	12	500	108	8768	0.111111	0.0197062	0.125627	1.10893e+63	Slc8a3,Atp1b2,Col10a1,Col9a1,Xpnpep2,Mme,Slc36a2,Atp1a4,Col6a5,Atp1b4,Col25a1,Atp1a2
250	Alanine, aspartate and glutamate metabolism	Metabolism	Amino acid metabolism	6	500	39	8768	0.153846	0.0218909	0.12882	1.14843e+31	Aspa,Abat,Nat8l,Ddo,Gpt,Got1l1
350	Tyrosine metabolism	Metabolism	Amino acid metabolism	6	500	40	8768	0.15	0.0245563	0.134183	1.09731e+30	Maob,Adh1,Aoc3,Hgd,Aox3,Got1l1
360	Phenylalanine metabolism	Metabolism	Amino acid metabolism	3	500	21	8768	0.142857	0.114501	0.38938	1097311175476610	Maob,Aoc3,Got1l1
4146	Peroxisome	Cellular Processes	Transport and catabolism	8	500	86	8768	0.0930233	0.116266	0.38938	1.40812e+39	Acsl1,Nos2,Pxmp2,Abcd2,Pex5l,Eci3,Ddo,Gstk1
4727	GABAergic synapse	Organismal Systems	Nervous system	8	500	89	8768	0.0898876	0.134113	0.431984	1.22871e+41	Cacna1b,Cacna1s,Slc6a12,Slc6a13,Gnai1,Adcy5,Abat,Slc38a3
4212	Longevity regulating pathway - worm	Organismal Systems	Aging	8	500	94	8768	0.0851064	0.166725	0.517254	1.48581e+39	Gsta2,Gsta3,Gsta4,Gstm6,Scd1,Mapk13,Mgst1,Gstm7
380	Tryptophan metabolism	Metabolism	Amino acid metabolism	5	500	52	8768	0.0961538	0.173236	0.519708	1.09731e+26	Maob,Tph2,Inmt,Tdo2,Aox3
604	Glycosphingolipid biosynthesis - ganglio series	Metabolism	Glycan biosynthesis and metabolism	2	500	15	8768	0.133333	0.209484	0.600811	20449225742	St8sia1,St8sia5
590	Arachidonic acid metabolism	Metabolism	Lipid metabolism	7	500	85	8768	0.0823529	0.210087	0.600811	1.87842e+38	Pla2g5,Ptgs2,Cyp2c23,Ggt5,Pla2g4f,Pla2g4e,Plb1
4934	Cushing syndrome	Human Diseases	Endocrine and metabolic disease	12	500	162	8768	0.0740741	0.213565	0.605102	1.16061e+60	Agt,Agtr1a,Cacna1s,Cdkn2b,Crhr2,Gnai1,Kcnk3,Mc2r,Rasd1,Adcy5,Cacna1h,Mrap
5418	Fluid shear stress and atherosclerosis	Human Diseases	Cardiovascular disease	11	500	147	8768	0.0748299	0.217052	0.60934	1.08079e+55	Prkaa2,Bmpr1b,Cav3,Gsta2,Gsta3,Gsta4,Gstm6,Sele,Mapk13,Mgst1,Gstm7
4658	Th1 and Th2 cell differentiation	Organismal Systems	Immune system	7	500	87	8768	0.0804598	0.22683	0.629407	1.49601e+35	H2-Aa,H2-DMb1,Il13,Il2,Il5,Mapk13,H2-Eb2
4670	Leukocyte transendothelial migration	Organismal Systems	Immune system	9	500	118	8768	0.0762712	0.230428	0.629407	1.46772e+45	Gnai1,Myl2,Mylpf,Cldn19,Mapk13,Cldn8,Cldn9,Jam2,Jam3
4915	Estrogen signaling pathway	Organismal Systems	Endocrine system	10	500	134	8768	0.0746269	0.233906	0.629407	1.46772e+51	Gnai1,Hspa1l,Krt31,Krt18,Krt19,Krt36,Pgr,Shc2,Adcy5,Krt23
4340	Hedgehog signaling pathway	Environmental Information Processing	Signal transduction	5	500	58	8768	0.0862069	0.234485	0.629407	1.46322e+24	Gli1,Ihh,Ptch2,Shh,Hhatl
4370	VEGF signaling pathway	Environmental Information Processing	Signal transduction	5	500	58	8768	0.0862069	0.234485	0.629407	1.92252e+27	Ptgs2,Shc2,Mapk13,Pla2g4f,Pla2g4e
4710	Circadian rhythm	Organismal Systems	Environmental adaptation	3	500	30	8768	0.1	0.243092	0.641244	1.08079e+16	Prkaa2,Npas2,Prkag3
4014	Ras signaling pathway	Environmental Information Processing	Signal transduction	16	500	231	8768	0.0692641	0.244596	0.641244	1.36381e+83	Efna3,Fgf10,Fgf18,Igf2,Ntf3,Ntrk2,Pla2g5,Rasgrp2,Rasgrf1,Shc2,Pla2g4f,Pla2g4e,Ksr2,Fgf21,Plce1,Fgf16
4919	Thyroid hormone signaling pathway	Organismal Systems	Endocrine system	9	500	120	8768	0.075	0.245181	0.641244	1.19321e+44	Atp1b2,Atp2a1,Plcd4,Pln,Thrb,Atp1a4,Atp1b4,Plce1,Atp1a2
450	Selenocompound metabolism	Metabolism	Metabolism of other amino acids	2	500	17	8768	0.117647	0.252522	0.654846	10786921743	Cth,Inmt
4730	Long-term depression	Organismal Systems	Nervous system	5	500	60	8768	0.0833333	0.256135	0.658632	1.46772e+27	Gnai1,Ryr1,Gucy1a2,Pla2g4f,Pla2g4e
4261	Adrenergic signaling in cardiomyocytes	Organismal Systems	Circulatory system	25	500	152	8768	0.164474	1.37527e-06	8.41665e-05	1.10893e+128	Slc8a3,Actc1,Adra1a,Adra1d,Agt,Agtr1a,Atp1b2,Atp2a1,Cacna1s,Cacng1,Gnai1,Myl3,Myl2,Pln,Ryr2,Tpm2,Adcy5,Mapk13,Atp1a4,Cacna2d4,Scn4b,Cacng6,Atp1b4,Ppp2r2b,Atp1a2
4022	cGMP-PKG signaling pathway	Environmental Information Processing	Signal transduction	26	500	173	8768	0.150289	4.82454e-06	0.000164035	1.0598e+138	Gm45929,Slc8a3,Adora1,Adra1a,Adra1d,Adra2c,Adrb3,Agtr1a,Atp1b2,Atp2a1,Cacna1s,Cnga1,Gnai1,Irs3,Mef2b,Nppb,Oprd1,Pln,Trpc6,Adcy5,Mylk2,Gucy1a2,Mylk4,Atp1a4,Atp1b4,Atp1a2
4640	Hematopoietic cell lineage	Organismal Systems	Immune system	15	500	92	8768	0.163043	0.000198072	0.00432929	1.24781e+75	Cd19,Ms4a1,Cd36,Cd8b1,Cr2,Csf3,Fcer2a,H2-Aa,H2-DMb1,Il11,Il5,Il6,Il9r,Mme,H2-Eb2
4270	Vascular smooth muscle contraction	Organismal Systems	Circulatory system	19	500	143	8768	0.132867	0.000467448	0.00755593	1.14681e+101	Actg2,Adra1a,Adra1d,Agt,Agtr1a,Cacna1s,Calca,Edn3,Myh11,Nppb,Pla2g5,Adm2,Adcy5,Mylk2,Gucy1a2,Mylk4,Pla2g4f,Pla2g4e,Ppp1r14a
4371	Apelin signaling pathway	Environmental Information Processing	Signal transduction	18	500	137	8768	0.131387	0.000748568	0.0104119	1.03968e+100	Plin1,Gm45929,Prkaa2,Slc8a3,Agtr1a,Gnai1,Lipe,Mef2b,Myl3,Myl2,Nos2,Ryr1,Ryr2,Ryr3,Adcy5,Mylk2,Mylk4,Prkag3
561	Glycerolipid metabolism	Metabolism	Lipid metabolism	10	500	62	8768	0.16129	0.00244789	0.0258295	1.16939e+53	Pnpla3,Lipc,Lpl,Gpat3,Mogat2,Mgll,Dgki,Dgat2,Plpp3,Mogat1
4152	AMPK signaling pathway	Environmental Information Processing	Signal transduction	15	500	126	8768	0.119048	0.00524161	0.0458267	1.08079e+77	Prkaa2,Adipoq,Adra1a,Cd36,Fasn,Irs3,Lep,Lipe,Pck1,Pparg,Scd1,Slc2a4,Gys2,Prkag3,Ppp2r2b
4979	Cholesterol metabolism	Organismal Systems	Digestive system	8	500	49	8768	0.163265	0.00602107	0.0511791	1.18081e+41	Apoa4,Apoc1,Cd36,Lipc,Lpl,Sort1,Soat2,Angptl8
480	Glutathione metabolism	Metabolism	Metabolism of other amino acids	10	500	72	8768	0.138889	0.00734468	0.059144	1.48581e+49	Gsta2,Gsta3,Gsta4,Gstm6,Ggt5,Mgst1,Gstm7,Chac1,Gstk1,Nat8f2
5320	Autoimmune thyroid disease	Human Diseases	Immune disease	10	500	72	8768	0.138889	0.00734468	0.059144	1.10558e+52	H2-Q9,H2-Aa,H2-M2,H2-DMb1,Il2,Il5,Cd40lg,Tshr,H2-M5,H2-Eb2
980	Metabolism of xenobiotics by cytochrome P450	Metabolism	Xenobiotics biodegradation and metabolism	10	500	73	8768	0.136986	0.00809033	0.063478	1.15221e+50	Adh1,Cyp2f2,Gsta2,Gsta3,Gsta4,Gstm6,Ugt1a10,Mgst1,Gstm7,Gstk1
4910	Insulin signaling pathway	Organismal Systems	Endocrine system	15	500	139	8768	0.107914	0.0126556	0.0967771	1.05651e+81	Ppp1r3e,Prkaa2,Ppp1r3a,Fasn,Irs3,Lipe,Pck1,Phkg1,Pygm,Slc2a4,Shc2,Gys2,Prkag3,Ppp1r3b,Ppp1r3c
4925	Aldosterone synthesis and secretion	Organismal Systems	Endocrine system	12	500	102	8768	0.117647	0.0129669	0.0967771	1.16061e+60	Agt,Agtr1a,Atp1b2,Cacna1s,Kcnk3,Lipe,Mc2r,Adcy5,Atp1a4,Cacna1h,Atp1b4,Atp1a2
5204	Chemical carcinogenesis - DNA adducts	Human Diseases	Cancer: overview	10	500	84	8768	0.119048	0.0206464	0.12882	1.48581e+51	Gsta2,Gsta3,Gsta4,Gstm6,Ptgs2,Cyp2c23,Ugt1a10,Mgst1,Gstm7,Gstk1
5323	Rheumatoid arthritis	Human Diseases	Immune disease	10	500	86	8768	0.116279	0.0239496	0.134183	1.10935e+51	Atp6v1b1,Cxcl1,H2-Aa,H2-DMb1,Il11,Il6,Ccl20,Cxcl5,H2-Eb2,Atp6v1c2
4512	ECM-receptor interaction	Environmental Information Processing	Signaling molecules and interaction	10	500	88	8768	0.113636	0.027618	0.148265	1.24911e+51	Cd36,Col9a1,Comp,Itgb6,Lamb3,Vtn,Vwf,Lamc3,Frem1,Col6a5
260	Glycine, serine and threonine metabolism	Metabolism	Amino acid metabolism	5	500	40	8768	0.125	0.0752273	0.295123	1.07869e+27	Cth,Maob,Aoc3,Chdh,Pgam2
330	Arginine and proline metabolism	Metabolism	Amino acid metabolism	6	500	54	8768	0.111111	0.0854693	0.331058	1.09731e+30	Maob,Arg1,Ckm,Nos2,Got1l1,Ckmt2
4530	Tight junction	Cellular Processes	Cellular community - eukaryotes	14	500	166	8768	0.0843373	0.0914251	0.347561	1.08079e+72	Prkaa2,Myh11,Myl2,Prkag3,Cldn19,Tuba8,Epb41l4b,Cldn8,Cldn9,Jam2,Igsf5,Ppp2r2b,Marveld3,Jam3
4010	MAPK signaling pathway	Environmental Information Processing	Signal transduction	22	500	294	8768	0.0748299	0.115349	0.38938	1.22871e+112	Cacna1b,Cacna1s,Cacng1,Efna3,Erbb4,Fgf10,Fgf18,Hspa1l,Igf2,Ntf3,Ntrk2,Ptprr,Rasgrp2,Rasgrf1,Mapk13,Pla2g4f,Cacna2d4,Pla2g4e,Cacng6,Fgf21,Cacna1h,Fgf16
4976	Bile secretion	Organismal Systems	Digestive system	9	500	100	8768	0.09	0.116083	0.38938	1.18291e+47	Aqp4,Atp1b2,Adcy5,Atp1a4,Sctr,Ugt1a10,Aqp9,Atp1b4,Atp1a2
4714	Thermogenesis	Organismal Systems	Environmental adaptation	17	500	218	8768	0.0779817	0.117068	0.38938	1.03968e+88	Plin1,Prkaa2,Adrb3,Cnr1,Cox6a2,Cox8b,Acsl1,Lipe,Nppb,Pparg,Adcy5,Mgll,Prkag3,Mapk13,Fgf21,Dpf3,Klb
4151	PI3K-Akt signaling pathway	Environmental Information Processing	Signal transduction	26	500	359	8768	0.0724234	0.123088	0.404999	1.08079e+132	Prkaa2,Cd19,Col9a1,Comp,Csf3,Efna3,Erbb4,Fgf10,Fgf18,Igf2,Il2,Il6,Itgb6,Lamb3,Ntf3,Ntrk2,Pck1,Prlr,Vtn,Vwf,Gys2,Lamc3,Fgf21,Col6a5,Ppp2r2b,Fgf16
1230	Biosynthesis of amino acids	Metabolism	Global and overview maps	7	500	79	8768	0.0886076	0.162954	0.51406	1.07869e+35	Cth,Arg1,Eno3,Pcx,Pgam2,Gpt,Got1l1
4510	Focal adhesion	Cellular Processes	Cellular community - eukaryotes	15	500	201	8768	0.0746269	0.173014	0.519708	1.23911e+78	Cav3,Col9a1,Comp,Itgb6,Lamb3,Myl2,Mylpf,Rasgrf1,Shc2,Vtn,Vwf,Mylk2,Mylk4,Lamc3,Col6a5
5231	Choline metabolism in cancer	Human Diseases	Cancer: overview	8	500	98	8768	0.0816327	0.195175	0.568797	2.05182e+44	Slc22a2,Slc22a3,Slc44a3,Wasf3,Pla2g4f,Dgki,Pla2g4e,Plpp3
4664	Fc epsilon RI signaling pathway	Organismal Systems	Immune system	5	500	66	8768	0.0757576	0.323459	0.744198	1.61632e+26	Il13,Il5,Mapk13,Pla2g4f,Pla2g4e
4072	Phospholipase D signaling pathway	Environmental Information Processing	Signal transduction	10	500	149	8768	0.0671141	0.34398	0.773955	1.08072e+55	Grm6,Agt,Agtr1a,Cxcr2,Shc2,Adcy5,Pla2g4f,Dgki,Pla2g4e,Plpp3
4213	Longevity regulating pathway - multiple species	Organismal Systems	Aging	5	500	62	8768	0.0806452	0.278243	0.70952	1.08079e+27	Prkaa2,Hspa1l,Irs3,Adcy5,Prkag3
4723	Retrograde endocannabinoid signaling	Organismal Systems	Nervous system	10	500	141	8768	0.070922	0.283769	0.717364	1.22871e+51	Cacna1b,Cacna1s,Cnr1,Slc17a6,Gnai1,Gria4,Ptgs2,Adcy5,Mgll,Mapk13
4913	Ovarian steroidogenesis	Organismal Systems	Endocrine system	5	500	63	8768	0.0793651	0.28944	0.717364	1.21612e+27	Bmp6,Ptgs2,Adcy5,Pla2g4f,Pla2g4e
4930	Type II diabetes mellitus	Human Diseases	Endocrine and metabolic disease	4	500	48	8768	0.0833333	0.292128	0.717364	1.14501e+19	Adipoq,Cacna1b,Irs3,Slc2a4
5030	Cocaine addiction	Human Diseases	Substance dependence	4	500	48	8768	0.0833333	0.292128	0.717364	1.09731e+21	Maob,Gnai1,Ppp1r1b,Adcy5
4540	Gap junction	Cellular Processes	Cellular community - eukaryotes	6	500	86	8768	0.0697674	0.366545	0.796743	1.46772e+31	Gnai1,Htr2b,Tubb3,Adcy5,Gucy1a2,Tuba8
4062	Chemokine signaling pathway	Organismal Systems	Immune system	12	500	191	8768	0.0628272	0.40718	0.815918	1.27651e+61	Cxcr2,Gnai1,Cxcl1,Rasgrp2,Ccl11,Ccl20,Ccl27a,Ccl8,Cxcl5,Shc2,Adcy5,Ccl19
4711	Circadian rhythm - fly	Organismal Systems	Environmental adaptation	1	500	9	8768	0.111111	0.410625	0.815918	217082	Hlf
4744	Phototransduction	Organismal Systems	Sensory system	2	500	27	8768	0.0740741	0.460848	0.868517	12788225600	Cnga1,Pde6a
4966	Collecting duct acid secretion	Organismal Systems	Excretory system	2	500	27	8768	0.0740741	0.460848	0.868517	11093568775	Atp6v1b1,Atp6v1c2
620	Pyruvate metabolism	Metabolism	Carbohydrate metabolism	3	500	44	8768	0.0681818	0.462641	0.868517	115221853418563	Adh1,Pck1,Pcx
5130	Pathogenic Escherichia coli infection	Human Diseases	Infectious disease: bacterial	12	500	204	8768	0.0588235	0.49888	0.903297	1.61932e+63	Il6,Myh11,Myo5b,Myo5c,Tubb3,Cldn19,Wasf3,Mapk13,Nlrp4e,Tuba8,Cldn8,Cldn9
5169	Epstein-Barr virus infection	Human Diseases	Infectious disease: viral	13	500	223	8768	0.058296	0.508779	0.910447	1.10558e+68	H2-Q9,Cd19,Cr2,Fcer2a,H2-Aa,H2-M2,H2-DMb1,Il6,Entpd3,H2-M5,Mapk13,H2-Eb2,Entpd8
53	Ascorbate and aldarate metabolism	Metabolism	Carbohydrate metabolism	2	500	31	8768	0.0645161	0.53471	0.943104	268756394430	Gulo,Ugt1a10
20	Citrate cycle (TCA cycle)	Metabolism	Carbohydrate metabolism	2	500	32	8768	0.0625	0.552062	0.959835	1853418563	Pck1,Pcx
71	Fatty acid degradation	Metabolism	Lipid metabolism	3	500	52	8768	0.0576923	0.576061	0.979304	115221408169123	Adh1,Acsl1,Eci3
4660	T cell receptor signaling pathway	Organismal Systems	Immune system	5	500	103	8768	0.0485437	0.70688	1	1.25262e+24	Cd8b1,Il2,Il5,Cd40lg,Mapk13
5205	Proteoglycans in cancer	Human Diseases	Cancer: overview	10	500	202	8768	0.049505	0.723197	1	1.17331e+49	Ank1,Cav3,Erbb4,Gpc3,Igf2,Ihh,Shh,Vtn,Mapk13,Plce1
5322	Systemic lupus erythematosus	Human Diseases	Immune disease	7	500	146	8768	0.0479452	0.734601	1	1.22741e+36	C6,H2-Aa,H2-DMb1,Cd40lg,H2ac10,H2-Eb2,H2bu2
5166	Human T-cell leukemia virus 1 infection	Human Diseases	Infectious disease: viral	12	500	243	8768	0.0493827	0.738525	1	1.10558e+63	H2-Q9,Cdkn2b,H2-Aa,H2-M2,H2-DMb1,Il2,Il6,Msx2,Msx3,Adcy5,H2-M5,H2-Eb2
5171	Coronavirus disease - COVID-19	Human Diseases	Infectious disease: viral	12	500	243	8768	0.0493827	0.738525	1	1.15371e+59	Cfd,Agtr1a,C6,Csf3,Cfb,Il2,Il6,Selp,Vwf,Mapk13,Tmprss2,Rpl3l
5224	Breast cancer	Human Diseases	Cancer: specific types	7	500	147	8768	0.047619	0.741032	1	1.41651e+35	Fgf10,Fgf18,Hey1,Pgr,Shc2,Fgf21,Fgf16
5164	Influenza A	Human Diseases	Infectious disease: viral	8	500	168	8768	0.047619	0.749788	1	1.49601e+42	H2-Aa,H2-DMb1,Il6,Nxf7,Tmprss4,H2-Eb2,Tmprss2,Il33
5226	Gastric cancer	Human Diseases	Cancer: specific types	7	500	149	8768	0.0469799	0.753565	1	1.25791e+35	Cdkn2b,Fgf10,Fgf18,Shh,Shc2,Fgf21,Fgf16
4624	Toll and Imd signaling pathway	Organismal Systems	Immune system	2	500	47	8768	0.0425532	0.757546	1	1173326415	Ank1,Mapk13
5208	Chemical carcinogenesis - reactive oxygen species	Human Diseases	Cancer: overview	10	500	209	8768	0.0478469	0.761166	1	1.28621e+49	Cox6a2,Cox8b,Cyp2f2,Gsta2,Gsta3,Gsta4,Gstm6,Mapk13,Mgst1,Gstm7
4320	Dorso-ventral axis formation	Organismal Systems	Development and regeneration	1	500	25	8768	0.04	0.770069	1	54418	Fmn2
4361	Axon regeneration	Organismal Systems	Development and regeneration	4	500	92	8768	0.0434783	0.777674	1	1.08079e+22	Prkaa2,Tph2,Mapk13,Dgki
4666	Fc gamma R-mediated phagocytosis	Organismal Systems	Immune system	4	500	92	8768	0.0434783	0.777674	1	2.4588e+22	Wasf3,Pla2g4f,Pla2g4e,Plpp3
4742	Taste transduction	Organismal Systems	Sensory system	4	500	92	8768	0.0434783	0.777674	1	1.84412e+19	P2ry1,Pde1c,Scnn1b,Scnn1g
4914	Progesterone-mediated oocyte maturation	Organismal Systems	Endocrine system	4	500	92	8768	0.0434783	0.777674	1	1.46772e+20	Gnai1,Pgr,Adcy5,Mapk13
2010	ABC transporters	Environmental Information Processing	Membrane transport	2	500	50	8768	0.04	0.787245	1	1321426874	Defb1,Abcd2
4392	Hippo signaling pathway - multiple species	Environmental Information Processing	Signal transduction	1	500	27	8768	0.037037	0.795617	1	73246	Rassf6
4070	Phosphatidylinositol signaling system	Environmental Information Processing	Signal transduction	4	500	96	8768	0.0416667	0.805203	1	1.88023e+20	Plcd4,Dgki,Mtmr7,Plce1
5110	Vibrio cholerae infection	Human Diseases	Infectious disease: bacterial	2	500	52	8768	0.0384615	0.805223	1	11093568775	Atp6v1b1,Atp6v1c2
62	Fatty acid elongation	Metabolism	Lipid metabolism	1	500	29	8768	0.0344828	0.818332	1	66198	Them5
512	Mucin type O-glycan biosynthesis	Metabolism	Glycan biosynthesis and metabolism	1	500	32	8768	0.03125	0.847767	1	241391	Galnt5
140	Steroid hormone biosynthesis	Metabolism	Lipid metabolism	3	500	92	8768	0.0326087	0.902598	1	1.05349e+17	Akr1c18,Cyp2c23,Ugt1a10
4550	Signaling pathways regulating pluripotency of stem cells	Cellular Processes	Cellular community - eukaryotes	5	500	140	8768	0.0357143	0.907838	1	1.21672e+25	Bmpr1b,Id1,Esrrb,Mapk13,Acvr1c
5022	Pathways of neurodegeneration - multiple diseases	Human Diseases	Neurodegenerative disease	19	500	458	8768	0.0414847	0.947973	1	1.19371e+94	Atp2a1,Cacna1b,Cacna1s,Cox6a2,Cox8b,Gria4,Il6,Nefl,Nos2,Ptgs2,Ryr1,Ryr2,Ryr3,Sptbn2,Tubb3,Uchl1,Mapk13,Tuba8,Dnah17
3018	RNA degradation	Genetic Information Processing	Folding, sorting and degradation	2	500	84	8768	0.0238095	0.956844	1	13808240023	Eno3,Pnldc1
5203	Viral carcinogenesis	Human Diseases	Cancer: overview	5	500	223	8768	0.0224215	0.996503	1	1.10558e+26	H2-Q9,Cdkn2b,H2-M2,H2-M5,H2bu2
5131	Shigellosis	Human Diseases	Infectious disease: bacterial	5	500	251	8768	0.0199203	0.998987	1	1.79062e+24	Myl2,Mylpf,Plcd4,Mapk13,Plce1
4621	NOD-like receptor signaling pathway	Organismal Systems	Immune system	3	500	202	8768	0.0148515	0.99944	1	148251619326415	Cxcl1,Il6,Mapk13
4141	Protein processing in endoplasmic reticulum	Genetic Information Processing	Folding, sorting and degradation	2	500	172	8768	0.0116279	0.999569	1	1548270377	Hspa1l,Derl3
3040	Spliceosome	Genetic Information Processing	Transcription	1	500	132	8768	0.00757576	0.999595	1	15482	Hspa1l
4210	Apoptosis	Cellular Processes	Cell growth and death	1	500	136	8768	0.00735294	0.999681	1	53857	Tuba8
3010	Ribosome	Genetic Information Processing	Translation	1	500	142	8768	0.00704225	0.999777	1	66211	Rpl3l
4120	Ubiquitin mediated proteolysis	Genetic Information Processing	Folding, sorting and degradation	1	500	147	8768	0.00680272	0.999834	1	80794	Cblc
4310	Wnt signaling pathway	Environmental Information Processing	Signal transduction	1	500	169	8768	0.00591716	0.999956	1	54612	Sfrp5
4740	Olfactory transduction	Organismal Systems	Sensory system	7	500	1149	8768	0.00609225	1	1	1.10893e+39	Slc8a3,Cnga2,Olfr78,Pde1c,Olfr110,Olfr433,Olfr111
4933	AGE-RAGE signaling pathway in diabetic complications	Human Diseases	Endocrine and metabolic disease	7	500	101	8768	0.0693069	0.353665	0.784723	1.16061e+34	Agt,Agtr1a,Il6,Plcd4,Sele,Mapk13,Plce1
4932	Non-alcoholic fatty liver disease	Human Diseases	Endocrine and metabolic disease	10	500	152	8768	0.0657895	0.367127	0.796743	1.08079e+51	Prkaa2,Adipoq,Cox6a2,Cox8b,Il6,Lep,Pparg,Prkag3,Mapk13,Mlxipl
4216	Ferroptosis	Cellular Processes	Cell growth and death	3	500	40	8768	0.075	0.401219	0.815918	140812657071775	Acsl1,Slc7a11,1300017J02Rik
5033	Nicotine addiction	Human Diseases	Substance dependence	3	500	40	8768	0.075	0.401219	0.815918	1228714091914800	Cacna1b,Slc17a6,Gria4
750	Vitamin B6 metabolism	Metabolism	Metabolism of cofactors and vitamins	1	500	9	8768	0.111111	0.410625	0.815918	71724	Aox3
410	beta-Alanine metabolism	Metabolism	Metabolism of other amino acids	2	500	32	8768	0.0625	0.552062	0.959835	11754268860	Aoc3,Abat
5152	Tuberculosis	Human Diseases	Infectious disease: bacterial	10	500	179	8768	0.0558659	0.573609	0.979304	1.49601e+52	H2-Aa,H2-DMb1,Il6,Itgax,Cd209d,Cd209e,Nos2,Mapk13,H2-Eb2,Clec7a
4912	GnRH signaling pathway	Organismal Systems	Endocrine system	5	500	90	8768	0.0555556	0.589072	0.985144	1.22922e+27	Cacna1s,Adcy5,Mapk13,Pla2g4f,Pla2g4e
270	Cysteine and methionine metabolism	Metabolism	Amino acid metabolism	3	500	53	8768	0.0566038	0.589155	0.985144	1078691258376610	Cth,Cdo1,Got1l1
5218	Melanoma	Human Diseases	Cancer: specific types	4	500	72	8768	0.0555556	0.593962	0.985454	1.41651e+19	Fgf10,Fgf18,Fgf21,Fgf16
5020	Prion disease	Human Diseases	Neurodegenerative disease	14	500	255	8768	0.054902	0.598556	0.985454	1.22741e+69	C6,Cacna1b,Cacna1s,Cav3,Cox6a2,Cox8b,Hspa1l,Il6,Ryr1,Ryr2,Ryr3,Tubb3,Mapk13,Tuba8
5032	Morphine addiction	Human Diseases	Substance dependence	5	500	91	8768	0.0549451	0.599001	0.985454	1.15391e+25	Adora1,Cacna1b,Gnai1,Pde1c,Adcy5
5222	Small cell lung cancer	Human Diseases	Cancer: specific types	5	500	93	8768	0.0537634	0.61845	1	1.25792e+24	Cdkn2b,Lamb3,Nos2,Ptgs2,Lamc3
4662	B cell receptor signaling pathway	Organismal Systems	Immune system	4	500	77	8768	0.0519481	0.647182	1	1.24781e+19	Cd19,Cd79a,Cr2,Cd79b
120	Primary bile acid biosynthesis	Metabolism	Lipid metabolism	1	500	18	8768	0.0555556	0.652832	1	12642	Ch25h
5225	Hepatocellular carcinoma	Human Diseases	Cancer: specific types	9	500	173	8768	0.0520231	0.66032	1	1.48581e+45	Gsta2,Gsta3,Gsta4,Gstm6,Igf2,Shc2,Mgst1,Gstm7,Dpf3
100	Steroid biosynthesis	Metabolism	Lipid metabolism	1	500	20	8768	0.05	0.691377	1	223920	Soat2
5417	Lipid and atherosclerosis	Human Diseases	Cardiovascular disease	11	500	216	8768	0.0509259	0.694785	1	1.08078e+55	Olr1,Apoa4,Cd36,Cxcl1,Hspa1l,Il6,Pparg,Sele,Selp,Cd40lg,Mapk13
1212	Fatty acid metabolism	Metabolism	Global and overview maps	3	500	62	8768	0.0483871	0.694865	1	140811410420249	Acsl1,Fasn,Scd1
4810	Regulation of actin cytoskeleton	Cellular Processes	Cell motility	11	500	220	8768	0.05	0.717433	1	1.41651e+56	Fgf10,Fgf18,Itgax,Itgb6,Myh11,Myl2,Mylpf,Mylk2,Mylk4,Fgf21,Fgf16
1523	Antifolate resistance	Human Diseases	Drug resistance: antineoplastic	1	500	29	8768	0.0344828	0.818332	1	16193	Il6
3060	Protein export	Genetic Information Processing	Folding, sorting and degradation	1	500	29	8768	0.0344828	0.818332	1	76219	Arxes1
1200	Carbon metabolism	Metabolism	Global and overview maps	5	500	121	8768	0.0413223	0.827628	1	1.38082e+24	Eno3,Pcx,Pgam2,Gpt,Got1l1
4722	Neurotrophin signaling pathway	Organismal Systems	Nervous system	5	500	121	8768	0.0413223	0.827628	1	1.82052e+25	Ntf3,Ntrk2,Sort1,Shc2,Mapk13
280	Valine, leucine and isoleucine degradation	Metabolism	Amino acid metabolism	2	500	57	8768	0.0350877	0.844384	1	26886071724	Abat,Aox3
5163	Human cytomegalovirus infection	Human Diseases	Infectious disease: viral	11	500	250	8768	0.044	0.852047	1	1.10558e+57	H2-Q9,Cxcr2,Gnai1,H2-M2,Il6,Ptger2,Ptger3,Ptgs2,Adcy5,H2-M5,Mapk13
1522	Endocrine resistance	Human Diseases	Drug resistance: antineoplastic	3	500	93	8768	0.0322581	0.906523	1	2.16148e+16	Shc2,Adcy5,Mapk13
4218	Cellular senescence	Cellular Processes	Cell growth and death	6	500	178	8768	0.0337079	0.945312	1	1.10558e+31	H2-Q9,Cdkn2b,H2-M2,Il6,H2-M5,Mapk13
4142	Lysosome	Cellular Processes	Transport and catabolism	4	500	135	8768	0.0296296	0.953922	1	1.17752e+20	Ap3b2,Sort1,Lamp3,Ctsj
5167	Kaposi sarcoma-associated herpesvirus infection	Human Diseases	Infectious disease: viral	7	500	218	8768	0.0321101	0.969305	1	1.10558e+36	H2-Q9,Cxcl1,H2-M2,Il6,Ptgs2,H2-M5,Mapk13
5016	Huntington disease	Human Diseases	Neurodegenerative disease	10	500	289	8768	0.0346021	0.97153	1	1.22871e+49	Cacna1b,Cox6a2,Cox8b,Gria4,Pparg,Slc1a2,Slc1a3,Tubb3,Tuba8,Dnah17
4217	Necroptosis	Cellular Processes	Cell growth and death	5	500	176	8768	0.0284091	0.975612	1	1.93093e+27	Pygm,Pla2g4f,H2ac10,Pla2g4e,Il33
4620	Toll-like receptor signaling pathway	Organismal Systems	Immune system	2	500	99	8768	0.020202	0.979602	1	1619326415	Il6,Mapk13
5215	Prostate cancer	Human Diseases	Cancer: specific types	2	500	99	8768	0.020202	0.979602	1	1183550528	Ar,Tmprss2
4916	Melanogenesis	Organismal Systems	Endocrine system	2	500	100	8768	0.02	0.98061	1	14677224129	Gnai1,Adcy5
4391	Hippo signaling pathway - fly	Environmental Information Processing	Signal transduction	1	500	69	8768	0.0144928	0.982883	1	72930	Ppp2r2b
5230	Central carbon metabolism in cancer	Human Diseases	Cancer: overview	1	500	69	8768	0.0144928	0.982883	1	56012	Pgam2
3015	mRNA surveillance pathway	Genetic Information Processing	Translation	2	500	103	8768	0.0194175	0.983352	1	17072272930	Nxf7,Ppp2r2b
4622	RIG-I-like receptor signaling pathway	Organismal Systems	Immune system	1	500	70	8768	0.0142857	0.983867	1	26415	Mapk13
4520	Adherens junction	Cellular Processes	Cellular community - eukaryotes	1	500	71	8768	0.0140845	0.984794	1	245880	Wasf3
5014	Amyotrophic lateral sclerosis	Human Diseases	Neurodegenerative disease	12	500	355	8768	0.0338028	0.985092	1	1.28621e+60	Cox6a2,Cox8b,Erbb4,Nxf7,Nefl,Nos2,Slc1a2,Tubb3,Mapk13,Tuba8,Dnah17,Nrg4
4144	Endocytosis	Cellular Processes	Transport and catabolism	8	500	266	8768	0.0300752	0.98688	1	1.10558e+41	H2-Q9,Cav3,Cxcr2,H2-M2,Hspa1l,H2-M5,Dnajc6,Cblc
5214	Glioma	Human Diseases	Cancer: specific types	1	500	74	8768	0.0135135	0.987269	1	216148	Shc2
5220	Chronic myeloid leukemia	Human Diseases	Cancer: specific types	1	500	76	8768	0.0131579	0.988691	1	216148	Shc2
3008	Ribosome biogenesis in eukaryotes	Genetic Information Processing	Translation	1	500	78	8768	0.0128205	0.989955	1	170722	Nxf7
5132	Salmonella infection	Human Diseases	Infectious disease: bacterial	7	500	252	8768	0.0277778	0.991045	1	1.61932e+35	Il6,Myl2,Mylpf,Tubb3,Wasf3,Mapk13,Tuba8
3013	Nucleocytoplasmic transport	Genetic Information Processing	Translation	2	500	118	8768	0.0169492	0.992309	1	13628170722	Eef1a2,Nxf7
5170	Human immunodeficiency virus 1 infection	Human Diseases	Infectious disease: viral	6	500	234	8768	0.025641	0.99328	1	1.10558e+32	H2-Q9,Gnai1,H2-M2,Trim30d,H2-M5,Mapk13
4650	Natural killer cell mediated cytotoxicity	Organismal Systems	Immune system	1	500	112	8768	0.00892857	0.998666	1	216148	Shc2
4020	Calcium signaling pathway	Environmental Information Processing	Signal transduction	39	500	240	8768	0.1625	2.06166e-09	6.30867e-07	1.10893e+198	Slc8a3,Adra1a,Adra1d,Adrb3,Agtr1a,Atp2a1,Cacna1b,Cacna1s,Casq1,Cckar,Erbb4,Fgf10,Fgf18,Gna14,Hrc,Htr2b,Htr4,Mcoln3,Nos2,Ntrk2,P2rx1,Pde1c,Phkg1,Plcd4,Pln,Ptger3,Ryr1,Ryr2,Ryr3,Tbxa2r,Tnnc2,Mylk2,Mylk4,Fgf21,Cacna1h,Mcoln2,Plce1,Trdn,Fgf16
4923	Regulation of lipolysis in adipocytes	Organismal Systems	Endocrine system	14	500	56	8768	0.25	2.02422e-06	0.000103235	1.03968e+71	Plin1,Adora1,Adrb3,Fabp4,Aqp7,Gnai1,Irs3,Lipe,Npy1r,Ptger3,Ptgs2,Tshr,Adcy5,Mgll
910	Nitrogen metabolism	Metabolism	Energy metabolism	7	500	17	8768	0.411765	2.2159e-05	0.000678066	1.23191e+34	Car8,Car1,Car3,Car4,Car6,Car14,Car12
5310	Asthma	Human Diseases	Immune disease	7	500	24	8768	0.291667	0.000277946	0.00537221	1.49601e+35	H2-Aa,H2-DMb1,Il13,Il5,Ccl11,Cd40lg,H2-Eb2
3320	PPAR signaling pathway	Organismal Systems	Endocrine system	14	500	89	8768	0.157303	0.000469159	0.00755593	1.03968e+71	Plin1,Olr1,Adipoq,Fabp4,Aqp7,Cd36,Fabp3,Acsl1,Lpl,Pck1,Pparg,Scd1,Plin4,Plin5
4978	Mineral absorption	Organismal Systems	Digestive system	10	500	54	8768	0.185185	0.000819901	0.0109082	1.10893e+51	Slc8a3,Atp1b2,Atp7b,Heph,Slc34a2,Hephl1,Atp1a4,Atp1b4,1300017J02Rik,Atp1a2
4657	IL-17 signaling pathway	Organismal Systems	Immune system	13	500	91	8768	0.142857	0.00184899	0.0217612	1.29851e+65	Csf3,Cxcl1,Il13,Il5,Il6,Ptgs2,Ccl11,Ccl20,Cxcl5,Il17d,Mapk13,Il17b,Il17re
5150	Staphylococcus aureus infection	Human Diseases	Infectious disease: bacterial	15	500	115	8768	0.130435	0.00216784	0.0244228	1.15371e+76	Cfd,Defb1,Dsg1a,Fpr1,H2-Aa,Cfb,H2-DMb1,Krt31,Krt18,Krt19,Krt36,Selp,Dsg1b,H2-Eb2,Krt23
4672	Intestinal immune network for IgA production	Organismal Systems	Immune system	8	500	42	8768	0.190476	0.00223477	0.0244228	1.16281e+40	Aicda,H2-Aa,H2-DMb1,Il2,Il5,Il6,Cd40lg,H2-Eb2
5332	Graft-versus-host disease	Human Diseases	Immune disease	8	500	56	8768	0.142857	0.0134019	0.0976428	1.10558e+42	H2-Q9,H2-Aa,H2-M2,H2-DMb1,Il2,Il6,H2-M5,H2-Eb2
5321	Inflammatory bowel disease	Human Diseases	Immune disease	8	500	61	8768	0.131148	0.0217115	0.12882	1.49601e+41	H2-Aa,H2-DMb1,Il13,Il2,Il5,Il6,Il23r,H2-Eb2
4611	Platelet activation	Organismal Systems	Immune system	13	500	124	8768	0.104839	0.0241484	0.134183	1.46772e+70	Gnai1,P2rx1,P2ry1,Rasgrp2,Tbxa2r,Vwf,Adcy5,Mylk2,Gucy1a2,Mylk4,Mapk13,Pla2g4f,Pla2g4e
5207	Chemical carcinogenesis - receptor activation	Human Diseases	Cancer: overview	19	500	209	8768	0.0909091	0.0294585	0.153089	1.08015e+98	Chrnb4,Chrna3,Adrb3,Ar,Cacna1b,Cacna1s,Fgf10,Fgf18,Gnai1,Gsta2,Gsta3,Gsta4,Gstm6,Pgr,Adcy5,Ugt1a10,Mgst1,Gstm7,Fgf16
5145	Toxoplasmosis	Human Diseases	Infectious disease: parasitic	10	500	109	8768	0.0917431	0.0920015	0.347561	1.46771e+50	Gnai1,H2-Aa,H2-DMb1,Hspa1l,Lamb3,Nos2,Cd40lg,Lamc3,Mapk13,H2-Eb2
5140	Leishmaniasis	Human Diseases	Infectious disease: parasitic	7	500	69	8768	0.101449	0.0969997	0.361974	1.36281e+35	Eef1a2,H2-Aa,H2-DMb1,Nos2,Ptgs2,Mapk13,H2-Eb2
4612	Antigen processing and presentation	Organismal Systems	Immune system	8	500	83	8768	0.0963855	0.0997863	0.36313	1.10558e+42	H2-Q9,Cd8b1,H2-Aa,H2-M2,H2-DMb1,Hspa1l,H2-M5,H2-Eb2
564	Glycerophospholipid metabolism	Metabolism	Lipid metabolism	9	500	97	8768	0.0927835	0.10087	0.36313	1.14231e+49	Ache,Gpd1,Pla2g5,Gpat3,Pla2g4f,Dgki,Pla2g4e,Plb1,Plpp3
830	Retinol metabolism	Metabolism	Metabolism of cofactors and vitamins	9	500	97	8768	0.0927835	0.10087	0.36313	1.15221e+46	Adh1,Aldh1a1,Aldh1a2,Cyp2c23,Aldh1a7,Ugt1a10,Aldh1a3,Aox3,Lrat
4625	C-type lectin receptor signaling pathway	Organismal Systems	Immune system	10	500	112	8768	0.0892857	0.105402	0.372147	1.61832e+53	Il2,Il6,Cd209d,Cd209e,Ptgs2,Il17d,Mapk13,Clec4b2,Clec7a,Clec4b1
4713	Circadian entrainment	Organismal Systems	Environmental adaptation	9	500	98	8768	0.0918367	0.105807	0.372147	1.46771e+46	Gnai1,Gria4,Rasd1,Ryr1,Ryr2,Ryr3,Adcy5,Gucy1a2,Cacna1h
4961	Endocrine and other factor-regulated calcium reabsorption	Organismal Systems	Excretory system	6	500	61	8768	0.0983607	0.132903	0.431984	1.10893e+30	Slc8a3,Atp1b2,Klk1b11,Atp1a4,Atp1b4,Atp1a2
430	Taurine and hypotaurine metabolism	Metabolism	Metabolism of other amino acids	2	500	13	8768	0.153846	0.167347	0.517254	1258323887	Cdo1,Ggt5
4750	Inflammatory mediator regulation of TRP channels	Organismal Systems	Sensory system	10	500	127	8768	0.0787402	0.187774	0.557852	1.14191e+54	Asic1,F2rl1,Htr2b,Ptger2,Trpv1,Adcy5,Cyp2c23,Mapk13,Pla2g4f,Pla2g4e
5031	Amphetamine addiction	Human Diseases	Substance dependence	5	500	69	8768	0.0724638	0.357885	0.787863	1.09731e+26	Maob,Arc,Gria4,Ppp1r1b,Adcy5
4659	Th17 cell differentiation	Organismal Systems	Immune system	7	500	104	8768	0.0673077	0.382055	0.811868	1.49601e+36	H2-Aa,H2-DMb1,Il2,Il6,Il23r,Mapk13,H2-Eb2
4922	Glucagon signaling pathway	Organismal Systems	Endocrine system	7	500	104	8768	0.0673077	0.382055	0.811868	1.08079e+37	Prkaa2,Pck1,Phkg1,Pygm,Gys2,Prkag3,Pgam2
562	Inositol phosphate metabolism	Metabolism	Carbohydrate metabolism	5	500	72	8768	0.0694444	0.392431	0.815918	1.70835e+26	Inpp5j,Plcd4,Plch1,Mtmr7,Plce1
4936	Alcoholic liver disease	Human Diseases	Endocrine and metabolic disease	9	500	139	8768	0.0647482	0.396702	0.815918	1.08079e+46	Prkaa2,Adipoq,Adh1,Fasn,Cxcl1,Il6,Scd1,Prkag3,Mapk13
5146	Amoebiasis	Human Diseases	Infectious disease: parasitic	7	500	106	8768	0.0660377	0.401032	0.815918	1.18461e+34	Arg1,Gna14,Cxcl1,Il6,Lamb3,Nos2,Lamc3
400	Phenylalanine, tyrosine and tryptophan biosynthesis	Metabolism	Amino acid metabolism	1	500	9	8768	0.111111	0.410625	0.815918	76615	Got1l1
5133	Pertussis	Human Diseases	Infectious disease: bacterial	5	500	76	8768	0.0657895	0.438219	0.854733	1.46772e+24	Gnai1,Il6,Nos2,Cxcl5,Mapk13
340	Histidine metabolism	Metabolism	Amino acid metabolism	2	500	26	8768	0.0769231	0.441333	0.854733	10973111484	Maob,Aspa
790	Folate biosynthesis	Metabolism	Metabolism of cofactors and vitamins	2	500	26	8768	0.0769231	0.441333	0.854733	13180216343	Pcbd1,Tph2
860	Porphyrin metabolism	Metabolism	Metabolism of cofactors and vitamins	3	500	43	8768	0.0697674	0.447521	0.859297	1.52032e+16	Heph,Hephl1,Ugt1a10
5134	Legionellosis	Human Diseases	Infectious disease: bacterial	4	500	60	8768	0.0666667	0.449306	0.859297	1.36281e+19	Eef1a2,Cxcl1,Hspa1l,Il6
4668	TNF signaling pathway	Environmental Information Processing	Signal transduction	7	500	113	8768	0.0619469	0.467077	0.871497	1.48252e+34	Cxcl1,Il6,Ptgs2,Ccl20,Cxcl5,Sele,Mapk13
650	Butanoate metabolism	Metabolism	Carbohydrate metabolism	2	500	28	8768	0.0714286	0.479959	0.890106	268860272428	Abat,Acsm5
4929	GnRH secretion	Organismal Systems	Endocrine system	4	500	63	8768	0.0634921	0.487333	0.898337	1.22921e+20	Cacna1s,Kcnn3,Hcn3,Cacna1h
230	Purine metabolism	Metabolism	Nucleotide metabolism	8	500	133	8768	0.0601504	0.490786	0.899285	1.85752e+44	Pde1c,Entpd3,Adcy5,Pde6a,Ampd1,Gucy1a2,Entpd8,Gucy2g
4935	Growth hormone synthesis, secretion and action	Organismal Systems	Endocrine system	7	500	116	8768	0.0603448	0.494906	0.901436	1.22921e+36	Cacna1s,Gnai1,Igfals,Irs3,Shc2,Adcy5,Mapk13
4728	Dopaminergic synapse	Organismal Systems	Nervous system	8	500	135	8768	0.0592593	0.507915	0.910447	1.09731e+41	Maob,Cacna1b,Gnai1,Gria4,Ppp1r1b,Adcy5,Mapk13,Ppp2r2b
640	Propanoate metabolism	Metabolism	Carbohydrate metabolism	2	500	31	8768	0.0645161	0.53471	0.943104	268860380660	Abat,Acss3
10	Glycolysis / Gluconeogenesis	Metabolism	Carbohydrate metabolism	4	500	67	8768	0.0597015	0.536275	0.943104	1.15221e+19	Adh1,Eno3,Pck1,Pgam2
5415	Diabetic cardiomyopathy	Human Diseases	Cardiovascular disease	11	500	197	8768	0.0558376	0.573588	0.979304	1.16061e+55	Agt,Agtr1a,Atp2a1,Cd36,Cox6a2,Cox8b,Pln,Ryr2,Slc2a4,Gys2,Mapk13
5217	Basal cell carcinoma	Human Diseases	Cancer: specific types	3	500	63	8768	0.047619	0.705241	1	146321920720423	Gli1,Ptch2,Shh
4071	Sphingolipid signaling pathway	Environmental Information Processing	Signal transduction	6	500	124	8768	0.0483871	0.717734	1	1.15391e+29	Adora1,S1pr3,Gnai1,Oprd1,Mapk13,Ppp2r2b
190	Oxidative phosphorylation	Metabolism	Energy metabolism	5	500	122	8768	0.0409836	0.832955	1	1.10935e+26	Atp6v1b1,Cox6a2,Cox8b,Atp12a,Atp6v1c2
240	Pyrimidine metabolism	Metabolism	Nucleotide metabolism	2	500	58	8768	0.0344828	0.851305	1	21544672090	Entpd3,Entpd8
4064	NF-kappa B signaling pathway	Environmental Information Processing	Signal transduction	4	500	105	8768	0.0380952	0.857059	1	1.48252e+19	Cxcl1,Ptgs2,Cd40lg,Ccl19
4330	Notch signaling pathway	Environmental Information Processing	Signal transduction	2	500	60	8768	0.0333333	0.864311	1	1435715213	Dtx1,Hey1
1040	Biosynthesis of unsaturated fatty acids	Metabolism	Lipid metabolism	1	500	34	8768	0.0294118	0.864695	1	20249	Scd1
4012	ErbB signaling pathway	Environmental Information Processing	Signal transduction	3	500	84	8768	0.0357143	0.865477	1	1386921614883960	Erbb4,Shc2,Nrg4
5165	Human papillomavirus infection	Human Diseases	Infectious disease: viral	16	500	354	8768	0.0451977	0.865526	1	1.10558e+83	H2-Q9,Atp6v1b1,Col9a1,Comp,H2-M2,Hey1,Itgb6,Lamb3,Ptgs2,Vtn,Vwf,Lamc3,H2-M5,Col6a5,Atp6v1c2,Ppp2r2b
4926	Relaxin signaling pathway	Organismal Systems	Endocrine system	5	500	129	8768	0.0387597	0.866583	1	1.46772e+26	Gnai1,Nos2,Shc2,Adcy5,Mapk13
4928	Parathyroid hormone synthesis, secretion and action	Organismal Systems	Endocrine system	4	500	108	8768	0.037037	0.871517	1	1.20951e+20	Bglap3,Gnai1,Slc34a2,Adcy5
40	Pentose and glucuronate interconversions	Metabolism	Carbohydrate metabolism	1	500	35	8768	0.0285714	0.872441	1	394430	Ugt1a10
4341	Hedgehog signaling pathway - fly	Environmental Information Processing	Signal transduction	1	500	35	8768	0.0285714	0.872441	1	13799	En2
4013	MAPK signaling pathway - fly	Environmental Information Processing	Signal transduction	3	500	87	8768	0.0344828	0.880658	1	1216726415333050	Bmpr1b,Mapk13,Ksr2
4623	Cytosolic DNA-sensing pathway	Organismal Systems	Immune system	2	500	63	8768	0.031746	0.881875	1	1619377125	Il6,Il33
5216	Thyroid cancer	Human Diseases	Cancer: specific types	1	500	37	8768	0.027027	0.88663	1	19016	Pparg
310	Lysine degradation	Metabolism	Amino acid metabolism	2	500	64	8768	0.03125	0.887247	1	1218030956	Smyd1,Aass
4066	HIF-1 signaling pathway	Environmental Information Processing	Signal transduction	4	500	114	8768	0.0350877	0.896689	1	1.38082e+19	Eno3,Il6,Nos2,1300017J02Rik
5160	Hepatitis C	Human Diseases	Infectious disease: viral	6	500	162	8768	0.037037	0.906772	1	1.12419e+32	Ifit1bl2,Cldn19,Cldn8,Cldn9,Ifit1bl1,Ppp2r2b
5219	Bladder cancer	Human Diseases	Cancer: specific types	1	500	41	8768	0.0243902	0.910457	1	22270	Upk3a
4613	Neutrophil extracellular trap formation	Organismal Systems	Immune system	8	500	207	8768	0.0386473	0.910773	1	1.42932e+40	Fpr1,Selp,Vwf,Mapk13,H2ac10,Clec7a,Aqp9,H2bu2
5017	Spinocerebellar ataxia	Human Diseases	Neurodegenerative disease	5	500	141	8768	0.035461	0.910969	1	1.19372e+24	Atp2a1,Myod1,Ryr1,Sptbn2,Kcnd3
5012	Parkinson disease	Human Diseases	Neurodegenerative disease	10	500	251	8768	0.0398406	0.914238	1	1.09731e+52	Maob,Cox6a2,Cox8b,Gnai1,Ryr3,Slc39a2,Tubb3,Uchl1,Adcy5,Tuba8
514	Other types of O-glycan biosynthesis	Metabolism	Glycan biosynthesis and metabolism	1	500	43	8768	0.0232558	0.920424	1	241391	Galnt5
4114	Oocyte meiosis	Cellular Processes	Cell growth and death	4	500	121	8768	0.0330579	0.920493	1	1.18352e+20	Ar,Pgr,Adcy5,Mapk13
4962	Vasopressin-regulated water reabsorption	Organismal Systems	Excretory system	1	500	44	8768	0.0227273	0.924984	1	11829	Aqp4
5202	Transcriptional misregulation in cancer	Human Diseases	Cancer: overview	8	500	216	8768	0.037037	0.931719	1	1.40482e+39	Eya1,Hpgd,Il6,Pax3,Pparg,Prom1,Wt1,Tmprss2
5100	Bacterial invasion of epithelial cells	Human Diseases	Infectious disease: bacterial	2	500	76	8768	0.0263158	0.936241	1	12391216148	Cav3,Shc2
1521	EGFR tyrosine kinase inhibitor resistance	Human Diseases	Drug resistance: antineoplastic	2	500	79	8768	0.0253165	0.944875	1	16193216148	Il6,Shc2
5135	Yersinia infection	Human Diseases	Infectious disease: bacterial	4	500	134	8768	0.0298507	0.952049	1	1.25262e+19	Cd8b1,Il2,Il6,Mapk13
5010	Alzheimer disease	Human Diseases	Neurodegenerative disease	14	500	370	8768	0.0378378	0.96554	1	1.19371e+70	Atp2a1,Cacna1s,Cox6a2,Cox8b,Il6,Irs3,Lpl,Mme,Nos2,Ptgs2,Ryr3,Slc39a2,Tubb3,Tuba8
4140	Autophagy - animal	Cellular Processes	Transport and catabolism	2	500	142	8768	0.0140845	0.997827	1	10807916369	Prkaa2,Irs3
5206	MicroRNAs in cancer	Human Diseases	Cancer: overview	2	500	162	8768	0.0123457	0.999258	1	1363819225	Efna3,Ptgs2

## Sheet: Up regulated genes
KEGG Pathway Term ID	KEGG Pathway Term Desc	KEGG Pathway Term Level1	KEGG Pathway Term Level2	Term Candidate Gene Num	Total Candidate Gene Num	Term Gene Num	Total Gene Num	Rich Ratio	P value	Q value	Gene ids	Gene Symbols
4613	Neutrophil extracellular trap formation	Organismal Systems	Immune system	11	66	207	8768	0.0531401	3.35461e-07	1.33066e-05	3.19148e+64	H3c3,H3c11,H4c3,H2ac6,H2ac7,H2ac12,H2ac22,H2bc12,H3c1,H2ac23,H3c8
4380	Osteoclast differentiation	Organismal Systems	Development and regeneration	5	66	124	8768	0.0403226	0.00234197	0.0398135	1.14331e+25	Acp5,Calcr,Ctsk,Fosb,Oscar
4614	Renin-angiotensin system	Organismal Systems	Endocrine system	2	66	36	8768	0.0555556	0.0298289	0.283984	1287319701	Cpa3,Ren1
4974	Protein digestion and absorption	Organismal Systems	Digestive system	3	66	108	8768	0.0277778	0.0475654	0.353038	1.0004e+19	Gm2663,Cpa3,Col23a1
5310	Asthma	Human Diseases	Immune disease	1	66	24	8768	0.0416667	0.166048	0.812078	14125	Fcer1a
4710	Circadian rhythm	Organismal Systems	Environmental adaptation	1	66	30	8768	0.0333333	0.203121	0.812078	18626	Per1
40	Pentose and glucuronate interconversions	Metabolism	Carbohydrate metabolism	1	66	35	8768	0.0285714	0.232771	0.812078	394433	Ugt1a5
5033	Nicotine addiction	Human Diseases	Substance dependence	1	66	40	8768	0.025	0.261335	0.812078	14800	Gria2
4975	Fat digestion and absorption	Organismal Systems	Digestive system	1	66	42	8768	0.0238095	0.272465	0.812078	237636	Npc1l1
4150	mTOR signaling pathway	Environmental Information Processing	Signal transduction	2	66	156	8768	0.0128205	0.328831	0.812078	21679574747	Wnt9a,Ddit4
5164	Influenza A	Human Diseases	Infectious disease: viral	2	66	168	8768	0.0119048	0.361828	0.812078	10004020817229	Gm2663,Tpsb2
4929	GnRH secretion	Organismal Systems	Endocrine system	1	66	63	8768	0.015873	0.379802	0.812078	14714	Gnrh1
980	Metabolism of xenobiotics by cytochrome P450	Metabolism	Xenobiotics biodegradation and metabolism	1	66	73	8768	0.0136986	0.425274	0.812078	394433	Ugt1a5
5204	Chemical carcinogenesis - DNA adducts	Human Diseases	Cancer: overview	1	66	84	8768	0.0119048	0.471507	0.812078	394433	Ugt1a5
4810	Regulation of actin cytoskeleton	Cellular Processes	Cell motility	2	66	220	8768	0.00909091	0.496373	0.812078	213119385643	Itga10,Kng2
4068	FoxO signaling pathway	Environmental Information Processing	Signal transduction	1	66	131	8768	0.00763359	0.63111	0.84134	27219	Sgk2
230	Purine metabolism	Metabolism	Nucleotide metabolism	1	66	133	8768	0.0075188	0.636726	0.84134	67464	Entpd4
4210	Apoptosis	Cellular Processes	Cell growth and death	1	66	136	8768	0.00735294	0.644993	0.84134	13038	Ctsk
5418	Fluid shear stress and atherosclerosis	Human Diseases	Cardiovascular disease	1	66	147	8768	0.00680272	0.673752	0.84134	17395	Mmp9
4934	Cushing syndrome	Human Diseases	Endocrine and metabolic disease	1	66	162	8768	0.00617284	0.709302	0.859839	216795	Wnt9a
5161	Hepatitis B	Human Diseases	Infectious disease: viral	1	66	163	8768	0.00613497	0.711531	0.859839	17395	Mmp9
4310	Wnt signaling pathway	Environmental Information Processing	Signal transduction	1	66	169	8768	0.00591716	0.724558	0.859839	216795	Wnt9a
5165	Human papillomavirus infection	Human Diseases	Infectious disease: viral	2	66	354	8768	0.00564972	0.752349	0.869219	213119216795	Itga10,Wnt9a
4062	Chemokine signaling pathway	Organismal Systems	Immune system	1	66	191	8768	0.0052356	0.767553	0.878258	12770	Ccr1l1
5207	Chemical carcinogenesis - receptor activation	Human Diseases	Cancer: overview	1	66	209	8768	0.00478469	0.797756	0.88581	394433	Ugt1a5
5171	Coronavirus disease - COVID-19	Human Diseases	Infectious disease: viral	1	66	243	8768	0.00411523	0.844636	0.904062	109828	C7
5016	Huntington disease	Human Diseases	Neurodegenerative disease	1	66	289	8768	0.00346021	0.89144	0.918763	14800	Gria2
4740	Olfactory transduction	Organismal Systems	Sensory system	3	66	1149	8768	0.00261097	0.994501	0.994501	2.33649e+17	Cnga4,Olfr1033,Olfr1189
5322	Systemic lupus erythematosus	Human Diseases	Immune disease	12	66	146	8768	0.0821918	6.56769e-10	7.81555e-08	1.09828e+70	C7,H3c3,H3c11,H4c3,H2ac6,H2ac7,H2ac12,H2ac22,H2bc12,H3c1,H2ac23,H3c8
5202	Transcriptional misregulation in cancer	Human Diseases	Cancer: overview	8	66	216	8768	0.037037	0.000200268	0.00476637	1.53642e+44	Hmga2,Mmp9,Slc45a3,Zbtb16,H3c3,H3c11,H3c1,H3c8
4966	Collecting duct acid secretion	Organismal Systems	Excretory system	2	66	27	8768	0.0740741	0.0173531	0.229446	2053356365	Slc4a1,Clcnkb
860	Porphyrin metabolism	Metabolism	Metabolism of cofactors and vitamins	2	66	43	8768	0.0465116	0.0413475	0.328024	11656394433	Alas2,Ugt1a5
740	Riboflavin metabolism	Metabolism	Metabolism of cofactors and vitamins	1	66	8	8768	0.125	0.0586789	0.387933	11433	Acp5
4142	Lysosome	Cellular Processes	Transport and catabolism	3	66	135	8768	0.0222222	0.081166	0.508356	114331303867464	Acp5,Ctsk,Entpd4
5031	Amphetamine addiction	Human Diseases	Substance dependence	2	66	69	8768	0.0289855	0.0949761	0.565108	1428214800	Fosb,Gria2
5131	Shigellosis	Human Diseases	Infectious disease: bacterial	4	66	251	8768	0.0159363	0.119985	0.679916	3.19148e+22	H3c3,H3c11,H3c1,H3c8
4713	Circadian entrainment	Organismal Systems	Environmental adaptation	2	66	98	8768	0.0204082	0.168109	0.812078	1480018626	Gria2,Per1
53	Ascorbate and aldarate metabolism	Metabolism	Carbohydrate metabolism	1	66	31	8768	0.0322581	0.20914	0.812078	394433	Ugt1a5
260	Glycine, serine and threonine metabolism	Metabolism	Amino acid metabolism	1	66	40	8768	0.025	0.261335	0.812078	11656	Alas2
4728	Dopaminergic synapse	Organismal Systems	Nervous system	2	66	135	8768	0.0148148	0.270237	0.812078	1480068566	Gria2,Caly
1240	Biosynthesis of cofactors	Metabolism	Global and overview maps	2	66	152	8768	0.0131579	0.317732	0.812078	11656394433	Alas2,Ugt1a5
4730	Long-term depression	Organismal Systems	Nervous system	1	66	60	8768	0.0166667	0.365482	0.812078	14800	Gria2
5217	Basal cell carcinoma	Human Diseases	Cancer: specific types	1	66	63	8768	0.015873	0.379802	0.812078	216795	Wnt9a
5221	Acute myeloid leukemia	Human Diseases	Cancer: specific types	1	66	70	8768	0.0142857	0.411989	0.812078	235320	Zbtb16
982	Drug metabolism - cytochrome P450	Metabolism	Xenobiotics biodegradation and metabolism	1	66	71	8768	0.0140845	0.416451	0.812078	394433	Ugt1a5
4924	Renin secretion	Organismal Systems	Endocrine system	1	66	75	8768	0.0133333	0.433967	0.812078	19701	Ren1
5412	Arrhythmogenic right ventricular cardiomyopathy	Human Diseases	Cardiovascular disease	1	66	77	8768	0.012987	0.44253	0.812078	213119	Itga10
4912	GnRH signaling pathway	Organismal Systems	Endocrine system	1	66	90	8768	0.0111111	0.49516	0.812078	14714	Gnrh1
140	Steroid hormone biosynthesis	Metabolism	Lipid metabolism	1	66	92	8768	0.0108696	0.502811	0.812078	394433	Ugt1a5
983	Drug metabolism - other enzymes	Metabolism	Xenobiotics biodegradation and metabolism	1	66	92	8768	0.0108696	0.502811	0.812078	394433	Ugt1a5
5203	Viral carcinogenesis	Human Diseases	Cancer: overview	2	66	223	8768	0.00896861	0.503604	0.812078	319155319184	H4c3,H2bc12
1522	Endocrine resistance	Human Diseases	Drug resistance: antineoplastic	1	66	93	8768	0.0107527	0.506593	0.812078	17395	Mmp9
4061	Viral protein interaction with cytokine and cytokine receptor	Environmental Information Processing	Signaling molecules and interaction	1	66	94	8768	0.0106383	0.510347	0.812078	12770	Ccr1l1
5414	Dilated cardiomyopathy	Human Diseases	Cardiovascular disease	1	66	94	8768	0.0106383	0.510347	0.812078	213119	Itga10
4151	PI3K-Akt signaling pathway	Environmental Information Processing	Signal transduction	3	66	359	8768	0.00835655	0.511166	0.812078	2131192721974740	Itga10,Sgk2,Ddit4
830	Retinol metabolism	Metabolism	Metabolism of cofactors and vitamins	1	66	97	8768	0.0103093	0.52144	0.812078	394433	Ugt1a5
4620	Toll-like receptor signaling pathway	Organismal Systems	Immune system	1	66	99	8768	0.010101	0.528698	0.812078	13038	Ctsk
5215	Prostate cancer	Human Diseases	Cancer: specific types	1	66	99	8768	0.010101	0.528698	0.812078	17395	Mmp9
4916	Melanogenesis	Organismal Systems	Endocrine system	1	66	100	8768	0.01	0.532286	0.812078	216795	Wnt9a
4976	Bile secretion	Organismal Systems	Digestive system	1	66	100	8768	0.01	0.532286	0.812078	394433	Ugt1a5
5142	Chagas disease	Human Diseases	Infectious disease: parasitic	1	66	103	8768	0.00970874	0.54289	0.812728	385643	Kng2
4659	Th17 cell differentiation	Organismal Systems	Immune system	1	66	104	8768	0.00961538	0.546372	0.812728	257630	Il17f
4668	TNF signaling pathway	Environmental Information Processing	Signal transduction	1	66	113	8768	0.00884956	0.576555	0.839318	17395	Mmp9
5150	Staphylococcus aureus infection	Human Diseases	Infectious disease: bacterial	1	66	115	8768	0.00869565	0.582989	0.839318	66809	Krt20
5200	Pathways in cancer	Human Diseases	Cancer: overview	4	66	542	8768	0.00738007	0.589341	0.839318	1.73952e+22	Mmp9,Wnt9a,Zbtb16,Kng2
4670	Leukocyte transendothelial migration	Organismal Systems	Immune system	1	66	118	8768	0.00847458	0.59246	0.839318	17395	Mmp9
4926	Relaxin signaling pathway	Organismal Systems	Endocrine system	1	66	129	8768	0.00775194	0.625408	0.84134	17395	Mmp9
5167	Kaposi sarcoma-associated herpesvirus infection	Human Diseases	Infectious disease: viral	1	66	218	8768	0.00458716	0.811372	0.88581	12770	Ccr1l1
5020	Prion disease	Human Diseases	Neurodegenerative disease	1	66	255	8768	0.00392157	0.858479	0.904062	109828	C7
5014	Amyotrophic lateral sclerosis	Human Diseases	Neurodegenerative disease	1	66	355	8768	0.0028169	0.935313	0.950514	14800	Gria2
5143	African trypanosomiasis	Human Diseases	Infectious disease: parasitic	5	66	37	8768	0.135135	7.49866e-06	0.000223085	1.00504e+34	Hbb-bs,Hbb-bt,Hba-a2,Hba-a1,Kng2
4217	Necroptosis	Cellular Processes	Cell growth and death	5	66	176	8768	0.0284091	0.0102546	0.152537	3.19164e+29	H2ac6,H2ac7,H2ac12,H2ac22,H2ac23
4657	IL-17 signaling pathway	Organismal Systems	Immune system	3	66	91	8768	0.032967	0.0309466	0.283984	1428217395257630	Fosb,Mmp9,Il17f
5030	Cocaine addiction	Human Diseases	Substance dependence	2	66	48	8768	0.0416667	0.0504341	0.353038	1428214800	Fosb,Gria2
5415	Diabetic cardiomyopathy	Human Diseases	Cardiovascular disease	3	66	197	8768	0.0152284	0.184869	0.812078	173951970127273	Mmp9,Ren1,Pdk4
4972	Pancreatic secretion	Organismal Systems	Digestive system	2	66	113	8768	0.0176991	0.208912	0.812078	10004020812873	Gm2663,Cpa3
4750	Inflammatory mediator regulation of TRP channels	Organismal Systems	Sensory system	2	66	127	8768	0.015748	0.247842	0.812078	171209385643	Asic3,Kng2
4915	Estrogen signaling pathway	Organismal Systems	Endocrine system	2	66	134	8768	0.0149254	0.267436	0.812078	1739566809	Mmp9,Krt20
4072	Phospholipase D signaling pathway	Environmental Information Processing	Signal transduction	2	66	149	8768	0.0134228	0.309382	0.812078	1412514823	Fcer1a,Grm8
4979	Cholesterol metabolism	Organismal Systems	Digestive system	1	66	49	8768	0.0204082	0.310134	0.812078	105886299	Gm44805
240	Pyrimidine metabolism	Metabolism	Nucleotide metabolism	1	66	58	8768	0.0172414	0.355754	0.812078	67464	Entpd4
4060	Cytokine-cytokine receptor interaction	Environmental Information Processing	Signaling molecules and interaction	3	66	291	8768	0.0103093	0.375736	0.812078	1277021948257630	Ccr1l1,Cd70,Il17f
4664	Fc epsilon RI signaling pathway	Organismal Systems	Immune system	1	66	66	8768	0.0151515	0.393803	0.812078	14125	Fcer1a
4918	Thyroid hormone synthesis	Organismal Systems	Endocrine system	1	66	74	8768	0.0135135	0.429637	0.812078	11889	Asgr1
4512	ECM-receptor interaction	Environmental Information Processing	Signaling molecules and interaction	1	66	88	8768	0.0113636	0.487394	0.812078	213119	Itga10
5410	Hypertrophic cardiomyopathy	Human Diseases	Cardiovascular disease	1	66	91	8768	0.010989	0.499	0.812078	213119	Itga10
4140	Autophagy - animal	Cellular Processes	Transport and catabolism	1	66	142	8768	0.00704225	0.660976	0.84134	74747	Ddit4
5224	Breast cancer	Human Diseases	Cancer: specific types	1	66	147	8768	0.00680272	0.673752	0.84134	216795	Wnt9a
4145	Phagosome	Cellular Processes	Transport and catabolism	1	66	175	8768	0.00571429	0.737005	0.859839	20390	Sftpd
4510	Focal adhesion	Cellular Processes	Cellular community - eukaryotes	1	66	201	8768	0.00497512	0.784842	0.88581	213119	Itga10
5130	Pathogenic Escherichia coli infection	Human Diseases	Infectious disease: bacterial	1	66	204	8768	0.00490196	0.789777	0.88581	338367	Myo1d
4020	Calcium signaling pathway	Environmental Information Processing	Signal transduction	1	66	240	8768	0.00416667	0.840972	0.904062	19882	Mst1r
5022	Pathways of neurodegeneration - multiple diseases	Human Diseases	Neurodegenerative disease	2	66	458	8768	0.00436681	0.866552	0.904559	14800216795	Gria2,Wnt9a
5010	Alzheimer disease	Human Diseases	Neurodegenerative disease	1	66	370	8768	0.0027027	0.942527	0.950514	216795	Wnt9a
5034	Alcoholism	Human Diseases	Substance dependence	12	66	205	8768	0.0585366	3.14375e-08	1.87053e-06	1.42823e+69	Fosb,H3c3,H3c11,H4c3,H2ac6,H2ac7,H2ac12,H2ac22,H2bc12,H3c1,H2ac23,H3c8
5144	Malaria	Human Diseases	Infectious disease: parasitic	4	66	55	8768	0.0727273	0.000748612	0.0148475	1.00504e+28	Hbb-bs,Hbb-bt,Hba-a2,Hba-a1
4080	Neuroactive ligand-receptor interaction	Environmental Information Processing	Signaling molecules and interaction	7	66	376	8768	0.018617	0.0223289	0.265714	1.0004e+39	Gm2663,Calcr,Gnrh1,Gria2,Grm8,Kng2,Nmb
4610	Complement and coagulation cascades	Organismal Systems	Immune system	3	66	92	8768	0.0326087	0.0318218	0.283984	1.09828e+17	C7,Vsig4,Kng2
5206	MicroRNAs in cancer	Human Diseases	Cancer: overview	4	66	162	8768	0.0246914	0.0334098	0.283984	1.53642e+20	Hmga2,Mmp9,Slc45a3,Ddit4
5323	Rheumatoid arthritis	Human Diseases	Immune disease	2	66	86	8768	0.0232558	0.136665	0.739232	1143313038	Acp5,Ctsk
4724	Glutamatergic synapse	Organismal Systems	Nervous system	2	66	113	8768	0.0176991	0.208912	0.812078	1480014823	Gria2,Grm8
4071	Sphingolipid signaling pathway	Environmental Information Processing	Signal transduction	2	66	124	8768	0.016129	0.239461	0.812078	14125385643	Fcer1a,Kng2
5219	Bladder cancer	Human Diseases	Cancer: specific types	1	66	41	8768	0.0243902	0.266921	0.812078	17395	Mmp9
2010	ABC transporters	Environmental Information Processing	Membrane transport	1	66	50	8768	0.02	0.315356	0.812078	76184	Abca6
4390	Hippo signaling pathway	Environmental Information Processing	Signal transduction	2	66	157	8768	0.0127389	0.331599	0.812078	14219216795	Ccn2,Wnt9a
5321	Inflammatory bowel disease	Human Diseases	Immune disease	1	66	61	8768	0.0163934	0.370291	0.812078	257630	Il17f
4720	Long-term potentiation	Organismal Systems	Nervous system	1	66	67	8768	0.0149254	0.398401	0.812078	14800	Gria2
5205	Proteoglycans in cancer	Human Diseases	Cancer: overview	2	66	202	8768	0.00990099	0.45167	0.812078	17395216795	Mmp9,Wnt9a
4024	cAMP signaling pathway	Environmental Information Processing	Signal transduction	2	66	220	8768	0.00909091	0.496373	0.812078	14800233649	Gria2,Cnga4
4371	Apelin signaling pathway	Environmental Information Processing	Signal transduction	1	66	137	8768	0.00729927	0.647708	0.84134	14219	Ccn2
4550	Signaling pathways regulating pluripotency of stem cells	Cellular Processes	Cellular community - eukaryotes	1	66	140	8768	0.00714286	0.655729	0.84134	216795	Wnt9a
4723	Retrograde endocannabinoid signaling	Organismal Systems	Nervous system	1	66	141	8768	0.0070922	0.658362	0.84134	14800	Gria2
5017	Spinocerebellar ataxia	Human Diseases	Neurodegenerative disease	1	66	141	8768	0.0070922	0.658362	0.84134	14800	Gria2
5226	Gastric cancer	Human Diseases	Cancer: specific types	1	66	149	8768	0.00671141	0.678728	0.84134	216795	Wnt9a
4022	cGMP-PKG signaling pathway	Environmental Information Processing	Signal transduction	1	66	173	8768	0.00578035	0.732919	0.859839	385643	Kng2
5225	Hepatocellular carcinoma	Human Diseases	Cancer: specific types	1	66	173	8768	0.00578035	0.732919	0.859839	216795	Wnt9a
5417	Lipid and atherosclerosis	Human Diseases	Cardiovascular disease	1	66	216	8768	0.00462963	0.808427	0.88581	17395	Mmp9
5163	Human cytomegalovirus infection	Human Diseases	Infectious disease: viral	1	66	250	8768	0.004	0.852866	0.904062	12770	Ccr1l1
4010	MAPK signaling pathway	Environmental Information Processing	Signal transduction	1	66	294	8768	0.00340136	0.895601	0.918763	53608	Map3k6
