# Supplementary material for: Leveraging Immunogenic Cell Death to Enhance the Immune Response against Malignant Pleural Mesothelioma Tumors
Source: J Am Chem Soc. 2025 Feb 24;147(9):7908–20. doi: 10.1021/jacs.4c17966 (PMC11887451; doi:10.1021/jacs.4c17966)
Supplement: Supplementary file 4 — ja4c17966_si_004.xlsx [file ja4c17966_si_004.xlsx]

## Sheet: IHC data
Image	Name	Num Detections	Num 1+	Num 2+	Num 3+	Num Negative	Positive %	H-score	Allred proportion	Allred intensity	Allred score
Vehicle_Mouse 1_CRT	Tumor	439486	62004	5296	556	371630	15.44	16.9	3	1	4
Vehicle_Mouse 1_CRT	Kidney	213833	19452	1895	214	192272	10.08	11.17	3	1	4
Vehicle_Mouse 1_CRT	Liver	146887	27879	285	6	118717	19.18	19.38	3	1	4
Vehicle_Mouse 1_IBA1	Kidney	116590	12673	713	223	102981	11.67	12.67	3	1	4
Vehicle_Mouse 1_IBA1	Liver	138141	40062	2698	226	95155	31.12	33.4	3	1	4
Vehicle_Mouse 1_IBA1	Tumor	102417	61570	17008	992	22847	77.69	96.24	5	1	6
Vehicle_Mouse 2_CRT	Kidney	136350	31935	6756	1653	96006	29.59	36.97	3	1	4
Vehicle_Mouse 2_CRT	Liver	120840	54777	18738	5794	41531	65.63	90.73	4	1	5
Vehicle_Mouse 2_CRT	Tumor	141778	49194	2049	84	90451	36.2	37.77	4	1	5
Vehicle_Mouse 2_IBA1	Liver	94560	30776	1698	36	62050	34.38	36.25	4	1	5
Vehicle_Mouse 2_IBA1	Kidney	88274	14149	1954	135	72036	18.39	20.91	3	1	4
Vehicle_Mouse 2_IBA1	Tumor	319274	185874	50071	10031	73298	77.04	99.01	5	1	6
Vehicle_Mouse 3_CRT	Liver	32090	16905	805	6	14374	55.21	57.75	4	1	5
Vehicle_Mouse 3_CRT	Kidney	107305	7820	456	52	98977	7.761	8.283	2	1	3
Vehicle_Mouse 3_CRT	Tumor	156862	26547	1048	113	129154	17.66	18.48	3	1	4
Vehicle_Mouse 3_IBA1	Tumor	211581	122996	34806	2850	50929	75.93	95.07	5	1	6
Vehicle_Mouse 3_IBA1	Liver	128311	55586	2845	151	69729	45.66	48.11	4	1	5
Vehicle_Mouse 3_IBA1	Kidney	62070	7856	674	156	53384	13.99	15.58	3	1	4
Vehicle_Mouse 4_CRT	Tumor	234454	41929	829	20	191676	18.25	18.62	3	1	4
Vehicle_Mouse 4_CRT	Liver	126770	65013	6869	567	54321	57.15	63.46	4	1	5
Vehicle_Mouse 4_CRT	Kidney	55970	8624	955	152	46239	17.39	19.64	3	1	4
Vehicle_Mouse 4_IBA1	Tumor	165559	106699	32436	3382	23042	86.08	109.76	5	1	6
Vehicle_Mouse 4_IBA1	Liver	27564	11725	549	26	15264	44.62	46.8	4	1	5
Vehicle_Mouse 4_IBA1	Kidney	159819	7045	262	52	152460	4.605	4.834	2	1	3
Vehicle_Mouse 5_CRT	Liver	49225	10802	117	23	38283	22.23	22.56	3	1	4
Vehicle_Mouse 5_CRT	Kidney	170686	16806	1194	324	152362	10.74	11.81	3	1	4
Vehicle_Mouse 5_CRT	Tumor	11333	4700	5963	192	478	95.78	151.79	5	1	6
Vehicle_Mouse 5_IBA1	Tumor	270724	136314	27604	6209	100597	62.84	77.62	4	1	5
Vehicle_Mouse 5_IBA1	Liver	50803	17207	542	11	33043	34.96	36.07	4	1	5
Vehicle_Mouse 5_IBA1	Kidney	146853	18145	1053	86	127569	13.13	13.97	3	1	4
Vehicle_Mouse 6_CRT	Tumor	173209	47038	5398	126	120647	30.35	33.61	3	1	4
Vehicle_Mouse 6_CRT	Liver	45294	27459	661	45	17129	62.18	63.84	4	1	5
Vehicle_Mouse 6_CRT	Kidney	86536	17248	2789	438	66061	23.66	27.9	3	1	4
Vehicle_Mouse 6_IBA1	Liver	53529	4535	19	1	48974	8.509	8.549	2	1	3
Vehicle_Mouse 6_IBA1	Kidney	187564	6744	175	26	180619	3.703	3.824	2	1	3
Vehicle_Mouse 6_IBA1	Tumor	18283	5344	9524	2213	1202	93.43	169.73	5	2	7
1C_Mouse 1_CRT	Liver	135904	81908	12378	4504	37114	72.69	88.43	5	1	6
1C_Mouse 1_CRT	Kidney	146365	19929	2477	395	123564	15.58	17.81	3	1	4
1C_Mouse 1_CRT	Tumor	189009	78135	8340	537	101997	46.04	51.02	4	1	5
1C_Mouse 1_IBA1	Liver	144825	58758	4296	492	81279	43.88	47.52	4	1	5
1C_Mouse 1_IBA1	Tumor	186605	91039	10348	1658	83560	55.22	62.54	4	1	5
1C_Mouse 1_IBA1	Kidney	152679	10057	290	21	142311	6.791	7.008	2	1	3
1C_Mouse 2_CRT	Tumor	68426	27916	5685	120	34705	49.28	57.94	4	1	5
1C_Mouse 2_CRT	Liver	144919	81094	12611	1799	49415	65.9	77.09	4	1	5
1C_Mouse 2_CRT	Kidney	99582	14021	2624	377	82560	17.09	20.49	3	1	4
1C_Mouse 2_IBA1	Kidney	93304	4157	164	13	88970	4.645	4.849	2	1	3
1C_Mouse 2_IBA1	Liver	155333	57486	3300	253	94294	39.3	41.75	4	1	5
1C_Mouse 2_IBA1	Tumor	67169	35260	18572	1594	11743	82.52	114.91	5	1	6
1C_Mouse 3_CRT	Kidney	147796	24865	2312	306	120313	18.6	20.57	3	1	4
1C_Mouse 3_CRT	Liver	74471	30911	6780	2048	34732	53.36	67.97	4	1	5
1C_Mouse 3_CRT	Tumor	63167	10931	34267	16040	1929	96.95	201.98	5	2	7
1C_Mouse 3_IBA1	Tumor		15122	36937	5862	1831	96.94	178.37	5	2	7
1C_Mouse 3_IBA1	Kidney		12824	575	83	112383	10.71	11.3	3	1	4
1C_Mouse 3_IBA1	Liver		27962	832	25	33067	46.57	47.99	4	1	5
1C_Mouse 4_CRT	Kidney	76616	21955	4069	1135	49457	35.45	43.72	4	1	5
1C_Mouse 4_CRT	Tumor	47583	24050	2959	106	20468	56.98	63.65	4	1	5
1C_Mouse 4_CRT	Liver	62568	36039	12293	2136	12100	80.66	107.14	5	1	6
1C_Mouse 4_IBA1	Kidney	143773	9857	355	31	133530	7.124	7.414	2	1	3
1C_Mouse 4_IBA1	Tumor	46080	25231	6370	424	14055	69.5	85.16	5	1	6
1C_Mouse 4_IBA1	Liver	67231	32892	2437	38	31864	52.61	56.34	4	1	5
1C_Mouse 5_CRT	Kidney	107444	19488	1425	338	86193	19.78	21.73	3	1	4
1C_Mouse 5_CRT	Liver	107024	60593	3676	290	42465	60.32	64.3	4	1	5
1C_Mouse 5_CRT	Tumor	34103	21954	10724	522	903	97.35	131.86	5	1	6
1C_Mouse 5_IBA1	Liver	109260	51772	4645	240	52603	51.86	56.55	4	1	5
1C_Mouse 5_IBA1	Kidney	87848	3808	121	24	83895	4.5	4.692	2	1	3
1C_Mouse 5_IBA1	Tumor	27764	8084	15489	3827	364	98.69	182.05	5	2	7
1C_Mouse 6_CRT	Kidney	180039	17595	1278	114	161052	10.55	11.38	3	1	4
1C_Mouse 6_CRT	Tumor	323277	69031	5855	1000	247391	23.47	25.9	3	1	4
1C_Mouse 6_CRT	Liver	145986	18405	729	22	126830	13.12	13.65	3	1	4
1C_Mouse 6_IBA1	Kidney	189743	8514	200	6	181023	4.596	4.707	2	1	3
1C_Mouse 6_IBA1	Tumor	298810	170853	84629	18108	25220	91.56	132	5	1	6
1C_Mouse 6_IBA1	Liver	95925	28120	767	28	67010	30.14	31	3	1	4
2G_Mouse 1_CRT	Liver	92937	13015	2194	266	77462	16.65	19.58	3	1	4
2G_Mouse 1_CRT	Kidney	139118	25623	3307	400	109788	21.08	24.03	3	1	4
2G_Mouse 1_CRT	Tumor	169453	38161	1475	132	129685	23.47	24.49	3	1	4
2G_Mouse 1_IBA1	Liver	95951	11921	1810	256	81964	14.58	17	3	1	4
2G_Mouse 1_IBA1	Tumor	161801	101404	27314	4015	29068	82.03	103.88	5	1	6
2G_Mouse 1_IBA1	Kidney	139077	14057	471	15	124534	10.46	10.82	3	1	4
2G_Mouse 2_CRT	Liver	126009	18128	88	0	107793	14.46	14.53	3	1	4
2G_Mouse 2_CRT	Tumor	255441	108332	43840	5148	98121	61.59	82.78	4	1	5
2G_Mouse 2_CRT	Kidney	47848	11312	1236	205	35095	26.65	30.09	3	1	4
2G_Mouse 2_IBA1	Liver	125424	9796	714	66	114848	8.432	9.107	2	1	3
2G_Mouse 2_IBA1	Kidney	65237	2920	67	5	62245	4.586	4.704	2	1	3
2G_Mouse 2_IBA1	Tumor	247407	109006	61042	9964	67395	72.76	105.49	5	1	6
2G_Mouse 3_CRT	Liver	80498	28823	405	4	51266	36.31	36.83	4	1	5
2G_Mouse 3_CRT	Kidney	94055	14380	1635	211	77829	17.25	19.44	3	1	4
2G_Mouse 3_CRT	Tumor	17453	1725	71	2	15655	10.3	10.73	3	1	4
2G_Mouse 3_IBA1	Liver	115525	34648	689	21	80167	30.61	31.24	3	1	4
2G_Mouse 3_IBA1	Tumor	4971	1387	60	357	3167	36.29	51.86	4	1	5
2G_Mouse 3_IBA1	Kidney	134092	10768	558	38	122728	8.475	8.948	2	1	3
2G_Mouse 4_CRT	Tumor	123365	19165	1187	106	102907	16.58	17.72	3	1	4
2G_Mouse 4_CRT	Kidney	118158	22781	3620	1042	90715	23.23	28.05	3	1	4
2G_Mouse 4_CRT	Liver	127229	53142	1959	80	72048	43.37	45.04	4	1	5
2G_Mouse 4_IBA1	Liver	156667	35525	1161	7	119974	23.42	24.17	3	1	4
2G_Mouse 4_IBA1	Tumor	55511	24826	11234	6108	13343	75.96	118.21	5	1	6
2G_Mouse 4_IBA1	Kidney	120338	16198	1388	499	102253	15.03	17.01	3	1	4
2G_Mouse 5_CRT	Kidney	166891	33220	4123	452	129096	22.65	25.66	3	1	4
2G_Mouse 5_CRT	Liver	137666	77788	14642	1582	43654	68.29	81.22	5	1	6
2G_Mouse 5_CRT	Tumor	48215	3074	466	688	43987	8.769	12.59	2	1	3
2G_Mouse 5_IBA1	Kidney	147117	9822	887	177	136231	7.4	8.243	2	1	3
2G_Mouse 5_IBA1	Tumor	50027	17300	1342	241	31144	37.75	41.39	4	1	5
2G_Mouse 5_IBA1	Liver	138005	47369	1285	18	89333	35.27	36.23	4	1	5
2G_Mouse 6_CRT	Liver	184239	24357	1897	314	157671	14.42	15.79	3	1	4
2G_Mouse 6_CRT	Kidney	135029	16378	2818	706	115127	14.74	17.87	3	1	4
2G_Mouse 6_CRT	Tumor	136931	62419	8714	899	64899	52.6	60.28	4	1	5
2G_Mouse 6_IBA1	Liver	213532	10057	904	111	202460	5.185	5.712	2	1	3
2G_Mouse 6_IBA1	Kidney	165097	13141	1667	172	150117	9.073	10.29	2	1	3
2G_Mouse 6_IBA1	Tumor	123013	72740	24326	2317	23630	80.79	104.33	5	1	6
